# Supplementary material for: Characterization of the pyruvate kinase gene family in soybean and identification of a putative salt responsive gene GmPK21
Source: BMC Genomics. 2024 Jan 22;25:88. doi: 10.1186/s12864-023-09929-7 (PMC10802038; doi:10.1186/s12864-023-09929-7)
Supplement: Supplementary file 4 — Additional file 4: Table S1. Sequences of PK genes in soybean, Arabidopsis and rice. [file 12864_2023_9929_MOESM4_ESM.xlsx]

## Sheet: CDs sequences of 27 GmPKs
Table S1-1 CDs sequences of 27 GmPKs
>GmPK1 SoyZH13_01G183800.m1
ATGGCAACCATTAACCTTTCTTCCGCTACTACGTCTCTCTTCCAATCCAAACACCGAACG
AAACGCATTCCACGCCTCCCTACAATCGCCAGAATAACAAACCACATCGAAGGAACTCAT
CTTAACTCCCCCAACGGCTCTCCCATCCTTGGCAACGCAAACAATTCCCTTGAGGTTCCC
TCCAATAACTATATCTCGCTACACTCTTCAGACGTGCGTAGGAAAACTAAGATCGTGTGC
ACGATAGGTCCTTCTACGAGCTCACGTGATATGATATGGAACCTGGCTCAAGCTGGAATG
AACGTGGCGCGTTTGAACATGTCGCATGGGGACCACGCCTCGCACCTCCAAACCATTGAT
TTGGTGAAAGAATACAATTCTCAGTTTCAAGATAAGGTTGTAGCCATCATGCTCGACACC
AAGGGTCCTGAAGTTAGAAGTGGGGATGTAGCTCAACCTATTTTACTTAAAGAGGGACAA
GAATTCTGTTTCACCACTATGAGAGGGGTTAGCACACATGACACGGTTAGCGTGAACTAC
GATGGCTTTGTGAATGATGTGGAGTTCGGAGATGTGTTGCTGGTTGATGGAGGAATGATG
TCTCTTGCTGTTAAGTCAAAGACAAAAGACTTGGTTAAATGTGAAGTTATTGATGGTGGT
GAACTGAAATCTAGGCGTCATTTAAATGTCCGTGGAAAAAGTGCAACACTTCCTTCCATA
ACTGACAAGGACTGGGAAGATATCAAGTTTGGGGTGGACAATCAAGTAGACTTCTTTGCT
GTCTCATTTGTCAAGGATGCTAGAGTGGTGCACGAGTTAAAACACTACCTCAAAAGTCAT
AATGCCGATATACACGTGATTGTAAAAATTGAAAGTGCAGATTCCATACCAAATCTCCAT
TCGATACTTTCTGCTTCAGATGGGGCCATGGTCGCTCGTGGGGATCTTGGAGCTGAACTT
CCAATAGAGGAAGTTCCTTTATTGCAGGAAGACATCATTCGAAGATGTCAAATTATGCAA
AAGCCTGTTATTGTGGCAACAAATATGCTTGAAAGCATGATTAATCATCCCACACCAACA
AGGGCAGAAGTTTCAGACATCGCAATTGCAGTAAGACAAGGTGCTGATGCTATCATGCTT
TCAGGAGAAACTGCACATGGAAAATTTCCATTGAAAGCTGTTAAAGTTATGCACACGGTG
GCTCTTAGGAATGAATCCAGTGTTCAAAGTGGTGTTTCTTATCCGAGTCAACTGAGTTCC
CATGAAAGTCATATGGGAGAAATGTTTGCTTTCCATGCGACAACAATGTCTAACACTCTT
AATACTCCTATTATTGTTTTCACCAGAACAGGATCCATGGCAATTCTTTTGAGCCATTAT
AGGCCTTACTCAACAATCTTTGCATTCACAAATGAAGCAAGAATTAAGCAGAGGTTGGCG
CTTTATCATGGGGTTATGTCCATATACATGCAATTTTCAAATGATGTAGAAGAGACCTTC
TCTAGAGCCCTCAAGCTACTATTGAGTAAGAGTCATTTACACGAGGGACAACATGTCACA
CTTGTTCAAAGTGGAGCACAACCAATCTGGCGTGAGGAATCCACTCACCACATACAAGTT
CGCAAGGTTCATGGATAA
>GmPK2 SoyZH13_02G067000.m1
ATGTCCTCCTTGTCCTTTTCTGTAAGGTTGGAAGATCAACATCCACTCCAGGGTCCAGAG
ATCAGAACAGGGTTTTTGAAACAAGGGAAGCCCATAGAAATCCAAAGAGGACAAGGAATC
ACAATCACAACTGACTATAGCATAAAGGGTGATGAAAACATGATCAGCATGAGCTACAAC
AAGTTGGCACACCATTTGAGTCCAGCGAGTAATATTCTGTGTGCTGATGGGACAATCAGT
TTCACTGTCCTGGAATGTGACAAGGAGAATGGCTTGGTTCGATGTCGTTGCGAAAATTCT
GCAGTTCTTGGGGAGAGGAAGAATGTTAACCTACCTGGAGTGGACAAGGAGGACATTTTG
GAGTGGGGGGTCCTAATAAGATTGACATCATTGCTCTCTTTTGTTAGAAAAGGTTCAGAT
CTTGTGGAAGTCAGAAATCTACTAGGAAAGCATGCAAAAAGCATACTTCTCATGTCCAAG
GTTGAAAATCAAGAGGGTGTTGCCAATTTTGATGAAATACTGGCAAATTCAGATGCATTC
ATGGTGGCAAGAGGTGACCTGGGAATGGAAATTCCAATTGAGAAGATCTTTCTTGCTCAG
AAAGTTATGAAACACAAGTCAAACATACAAGGCAAGCCTGTGGTGACAGCCACCCAGATG
TTAGAGTCTGCGATCAAATCTCCCCGGCCTACGCGAGCTGAGGCCACTAATGTTGCCAAT
ACAGTCCTTGATGGCACAGACTGTGTTATGCTTAGTGGGGAAACTGCTGCAGGAGCCTAT
CCAGACATTGCTGTTCAAACCATGGCCAGAATATGTTCAGAGGCGGAGAGTTTCATAGAC
TCCACTGACCTATTCAGGAGAGTGATAAAAACAGCTCCAACTCCAATGAGTCCTTTGGAG
AGCATGGTTTCGGCCGCAGTTAGGACTGCATATTGCAGCAATGCTGCTCTAATCTTAGTG
CTAACTAGAGGAGGAACCACTTCAAAACTTGTGGCAAAGTATACACCCAGCATGCCTATT
CTTGAGGAAACCCCTCTAAGGCATAGCCTTATCTACCGGGGACTAATACCTGTTTTGGGC
ACAGGTTCTTATGGAGATTCCATGACTGAATCAACAGAAGAAACCATAGAGCTTGCTCTT
TCATATGCTAAGAAAAATGACTTGTGCAAGACTGGAGACTCTGTTGTAGCACTGCACCGT
CTTGAGTCTAGTACTGTCATCAAGATATTGGATGTTTGA
>GmPK3 SoyZH13_02G067100.m1
ATGGAAAATCCAATTGAGAAGATCTTTCTTGCTCAGAAAGTTATGATACACAAGTCAAAC
ATACAAGGCAAGCCTGTGGTGACAGCCACCCAGATGTTAGAGTCCATGATCAAATCTCCC
CGGCCTACGCGAGCCGAGGCCACCGATGTTGCTAATGCAGTCCTTGATGGCACAGACTGT
GTTATGCTTAGCGGGGAAACTTCTGCAGGAGCCTATCCTGACATTGCTGTTCAAACCATG
GCCAGCTCCAACTCCAGTGAGTCCTTTGGAGAGCATGGCTTCGGCCGCATGGTGGTTCCT
GAGATAATAACAGATTCTTTTGAATGGTTCTGCAGTGAGGAAACCCCTGCTAGGCTTAGC
CTTATCTACCGGGGACTAATACCTGTTTTGGACACAGGTTCTTATGGAGATTCCATGACT
GAATCAACAGAGGAAACCATAGAGCTTACTCTTTCATATGCTAAGAAAAATAACTTGTGC
AAGCCTGGAAACTCTGTTGTAGCACTGCACCGTCTTGAGTCTAGTACTGTTATCAAGATA
TTGGATGTTTGGTAA
>GmPK4 SoyZH13_02G153600.m1
ATGCAGTCGAGTCCTTTGCTTCTGGAGGAACCCATAAGGATGGCCTCCATCCTCGAGCCA
TCCAAGCCTAGTTTCTTTCCAGCGATGACAAAGATTGTTGGCACACTTGGCCCAAAGTCA
CGATCGGTTGACGTGATTTCCCAATGTCTTGAGGCAGGAATGTCTGTGGCAAGGTTTGAT
TTTTCATGGGGTGATCCTGAATACCACCAAGAGACGTTGGAAAATTTAAGGGCTGCTATC
AAAAGTACCAAGAAACTTTGTGCGGTTATGCTAGATACCGTGGGTCCAGAACTACAAGTT
GTCAACAAAACTGAGCACCCAATTTCCCTTCAGGCTGACACATTGGTTGTCTTAACTCCT
GATCAGAACAAAGAAGCTACTTCAAATCTTTTACCTGTAAATTTTAGTGGACTTTCAAAG
GCTGTGAAGAATGGTGATACTATTTTTATTGGTCAATACCTGTTTACTGGAAGTGAAACA
ACCTCAGTGTGGCTAGAGGTCAGCGAAGTGAATGGTGATGATGTCACTTGTGTCATAAAA
AATTCTGCTACTCTTGCTGGGTCACTGTATACTTTACATGTCTCTCAAATTCATATCGAC
CTTCCCACTCTTGACAATAAGGATAAGGAGGTAATAAGCACTTGGGGTGCTCAAAACAAT
ATAGACTTCCTTTCATTATCATACACCAGGCACGCTGAAGATGTTCGCCATGCTCGTGAG
TTTCTCTCTAAACTAGGTAACCTCAAACAGACCCAGATATTTGCAAAGATTGAAAACATA
GAGGGGTTGACACATTTTGATGAGATATTGCGAGAAGCGGATGGTATCATCCTCTCACGT
GGAAATTTGGGGATAGATCTTCCACCCGAGAAGGTGTTTTTATTTCAAAAAGCAGCTATT
TACAAATGTAACATGGCTGGGAAACCTGCTGTTGTCACACGTGTTGTGGATACTATGACC
GATAACCTAAGACCTACTCGTGCTGAAGCAACTGATGTTGCCAATGCAGTGTTGGATGGC
AGTGATGCAATTGTTCTTGGGGCAGAAACTTTGCGGGGGTTATACCCTGTAGAGACTATT
TCCACTGTTGGAAAAATTTGTGCTGAGGCAGAGAAAGTTTATAATCAAGATTTGTATTTC
AAGAAGGCTGTCAAATTTGTTGGAGAGCCGATGACTCATTTGGAATCAATAGCTTCCTCT
GCGGTACGGGCAGCCATCAAGGTTAAGGCTTCTGTTATTATTTGCTTTACTTCATCTGGC
AGGGCTGCAAGGTTGATTGCTAAGTACCGTCCAACCATGCCTGTGATATCCGTTGTCATT
CCTCAACTAAAGACAAATCAACTTCGATGGACTTTCACTGGAGCTTTTGAGGCAAGGCAA
TCACTTATTGTGAGAGGTCTTTTCCCTATGCTTGCAGATCCACGACATCCAGCTGAGTCT
AAAAGTGCAACAAATGAATCAATTTTGAAGGTTGCTTTAGACCATGGCAAGGCTTTTGGT
ATCATAAAGGCACATGATCGAGTTGTTGTATGCCAGAAAGTTGGTGACTCCTCAGTTGTG
AAGATTATTGAGCTTGACGAATAG
>GmPK5 SoyZH13_03G170700.m1
ATGCATTCCAGTCACTTACTTCTCGAAGAACCCATTCGCATGGTTTCCATCCTCGAACCA
TCCAAGCCCAATTTCTTTCCCGCAATGACGAAGATCGTTGGTACCCTGGGTCCTAAATCT
CGGTCGGTCGAGGTTATTTCTGCTTGTCTTAAAGCTGGAATGTCAGTGGCTCGTTTCGAC
TTCTCTTGGGATGACCCTGAATATCATCAGGAAACTTTGGAGAATCTGAAGAATGCTATC
AAGACTACTAAGAAACTCTGTGCTGTTATGCTGGACACCGTTGGTGCAGAGATGCAGGTT
GTTAACAAAAGTGAGAAAGCGATCTCGCTTGAGGCCGATGGCCAGGTTGTTCTGACTCCT
GACCGAGGACAAGAAGCATCGTCGCAGATACTGCCTATCAACTTTGATGGACTGGCAAAG
TCAATGAAGAAGGGAGACACCATTTTCATTGGTCAATACTTGTTCACTGGAAGTGAAACT
ACTTCTGTATGGCTAGAGGTATCCGAAGTTAAAGGGCAGGATGTCATTTGTACTATAAAG
AATTCCGCAACATTGGCTGGGTCATTGTTCACTTTGCATGCCTCTCAAGTTCATATTGAC
TTGCCTACCCTCACTGATAAAGACAAGGAGGTTATAAGCACCTGGGGAGTAAAAAACAAA
ATTGATTTTCTATCATTGTCATATACTAGGCATGCTGAAGATGTTCGCCAGGCCCGTGAA
TTCCTTTCTAAGTTAGGTGATCTAAGCCAGACTCAAATATTTGCAAAAATTGAAAATGTT
GAGGGATTGACCCATTTTGATGAGATTCTACAAGAAGCTGATGGTATTATCCTTTCCCGT
GGGAATTTGGGCATTGATCTTCCCCCAGAGAAGGTATTTTTCTTTCAAAAATCTGCCCTT
TACAAGTGTAATATGGCTGGGAAACCTGCCGTGCTTACACGTGTTGTGGATAGCATGACT
GACAACTTAAGACCAACTCGTGCAGAAGCCACTGATGTTGCCAATGCTGTTTTAGATGGA
AGTGATGCAATACTTCTAGGTGCTGAGACCTTACGTGGGTTATACCCTGTTGAGACTATT
TCCACAGTTGGAAAAATTTGTGCAGAAGCTGAGAAAGTTTTTAATCAAGACCTTTATTTT
AAGAAAACCGTCAAATATGTTGGAGAACCCATGACCCACTTGGAATCTATTGCATCCTCT
GCGGTACGAGCAGCTATTAAGGTGAAGGCTTCTGTTATTATTTGCTTCACTTCTTCTGGA
AGGGCTGCAAGATTAATAGCAAAATATAGGCCAACCATGCCAGTTCTCTCTGTTGTGATC
CCCCGACTCAAGACAAATCAGCTGAAATGGAGCTTCAGTGGAGCTTTTGAGGCTAGGCAA
TCACTTATTGTTAGAGGCCTCTTTCCCATGCTTGCCGATCCCCGACATCCTGCCGAGTCG
ACAAGTGGCACAAACGAGTCTATTCTAAAGGTTGCCCTTGATCATGGAAAAGCATCAGGA
GTTATAAAGTCACACGACCGAGTAGTTGTTTGCCAGAAAGTTGGTGATGCGTCTGTGGTT
AAGATTATCGAGCTTGAAGATTAA
>GmPK6 SoyZH13_05G000800.m1
ATGGCGAACATAGACATCGAAGGGATCTTGAAGCAGCAGCAGCCTTATGATGGGCGCGTT
CCGAAGACGAAGATAGTGTGTACTTTGGGCCCTGCTTCTCGATCCGTAGAAATGACCGAG
AAGCTTCTGAGGGCAGGGATGAACGTTGCTCGTTTCAATTTCTCTCATGGCACCCACGAC
TATCACCAGGAAACCCTCAACAATCTCAAGACTGCCATGCACAACACTGGCATACTCTGT
GCCGTCATGCTTGACACTAAGGGACCTGAGATTCGGACTGGTTTTCTGAAAGATGGAAAA
CCTATTCAACTTAAAGAAGGGCAAGAAGTCACCATAACTACTGATTATGACATTAAGGGG
GATCCGGAGATGATATCCATGAGTTACAAGAAGCTGCCTGTCCACTTGAAGCCTGGAAAT
ACCATACTGTGCTCTGACGGGACGATTACTCTCACTGTCTTGTCTTGTGACCCTGATGCT
GGTACTGTTAGATGTCGTTGTGAAAACACTGCAACGTTGGGTGAGAGAAAAAATGTTAAC
CTTCCTGGTGTTGTGGTGGATCTACCCACACTTACTGAGAAGGATAAGGAAGACATTCTT
GGATGGGGTGTACCCAACAAGATTGACATGATTGCTCTTTCATTTGTTCGTAAAGGCTCG
GATCTTGTTAATGTCCGCAAGGTTCTGGGGCCACATGCAAAGAATATTCAGTTGATGTCA
AAGGTTGAGAATCAGGAGGGAGTCCTGAATTTTGACGAAATCCTGCGGGAGACTGATGCA
TTCATGGTGGCACGTGGTGATCTTGGAATGGAGATCCCAGTAGAAAAGATTTTCCTGGCA
CAGAAGATGATGATATACAAGTGTAATCTTGTTGGGAAGCCAGTGGTGACTGCTACCCAA
ATGCTTGAATCAATGATAAAGTCTCCCAGGCCAACCCGAGCTGAAGCAACTGATGTAGCT
AATGCAGTTCTTGATGGAACAGATTGTGTGATGCTTAGTGGTGAAAGTGCTGCTGGGGCA
TACCCAGAACTTGCTGTGAAAATCATGGCTCGCATTTGCATTGAAGCAGAATCATCCCTT
GACTATGGTGCCATCTTCAAAGAGATGATAAGGTCTACCCCATTGCCTATGAGTCCATTG
GAGAGCCTTGCATCATCTGCTGTCCGCACAGCAAACAAGGCCAAAGCAAAACTCATTGTT
GTGCTGACACGTGGCGGGTCTACAGCCAAGTTAGTTGCCAAGTATAGGCCAGCGGTTCCA
ATATTGTCGGTGGTGGTTCCAGTGTTGAGCACGGACTCATTTGATTGGACCTGCAGTGAT
GAGACGCCAGCAAGGCACAGCCTGATATACAGGGGCTTGATTCCTATACTGGGCGAGGGA
TCTGCAAAGGCTACCGATGCAGAATCCACAGAGGTCATTCTCGAAGCTGCTCTTAAGTCC
GCAACAGAAAGGGCCCTTTGTAAGCCTGGTGATGCAGTTGTTGCCCTGCATCGTATTGGA
GCTGCCTCTGTCATAAAGATCTGCATAGTCAAATAA
>GmPK7 SoyZH13_05G076500.m1
ATGGCTTCCTTTGGTGGTGAGCTTGTTCTTGACTCATCTTCTCCTAGAAGTGGCATCTCA
AATCACCTTTCCTCCTTCTCCATTCCACTGCCATTGATCTTCGAGAAGCAAAGGAGTCCA
TTGATGAAGAAGATCCAAGGCCTACAAGCTCTACATGGAGCTGCATTATGTGATATCAAA
GCATCTTCATCTAGTTCAGAGAAGCAGTTTAAGAAGGAGCATCCTAACAACAAATCTGTT
GCTGTTGCTGTGAAGAAGGGTGATACTATTTTTATCGGAAAATACCTATTTACTAGAAGT
GAAACAGCTTCCGTATGGCTAGAGGTCAGTGAGGAGAAAGGTGAGGATGTCACCTGTCTG
GTAAAAATGACTGCTACATTGTCTGGATCATTGTTTACTGTACATGTAATAAGCACATGG
GGTGTTCGAAACAATATTGACTTCCTTTCATTATATACCCGACACGTTGAAGATATTCGT
CATGCGCGTGAATTTCTTTCTAAATTGGGTGACCGTAAGCAGACACATATTTATGCAAAG
ATTGAAAATACAGAGGGACTGCAGCATTTTGATGAAATATTGAGAGAAGCAGATAGCATC
ATCCTCGCTCGTGGAAATTTAGGGATAGAACTCCCATCTGAGAAGGCTGCTATTTACAAG
TGTAACATGGTTGGAAAGCCAGTTGTTGTTACACGTGTTGTAGACTCTATGACTGATAAT
CTAAGACCTACTCGTGCTGAAGCAACAGATGTTGCCAAGCAGTGTTGGATGGAAGTGATG
CAATTCTCCTTGGAGTAG
>GmPK8 SoyZH13_05G088000.m1
ATGCCTGATAGTGCGCTTTCGTTGAGTGATAGAGTGGGAAGTAGTAGTAGGCAGAAAGTG
AAGGTGCTTAGCGTTCTTGATACCTTGCCTCCTATTGCGGAAACTATGAGTTCTGTTATG
ATGGAGAGGCACGGGGTTAGGCCTGAGCATGGTAGTGTGGAACATGGAGGAGGGTTGTCT
CATGGGAAATTCGGAGCTAAGGGGAATGGGAGAGTTATTGGGCCTGAGCAAGCGGTGAAA
TTGTTGCAGAAGGTGGTGGCACATATTTTGATGGGTGTTGGGTTTGAAGGTGCCATGGAA
GGTTCTGTTGAGGACTTCTCCGAAGTTATGCTGGACACGGTAGGCACAGAGATGCAAGTT
GTTAACAAAAGTGAGAGAGCAATCTCACTTGAGGCAAATGGTCAGGTTGTTCTAACTCCC
GATCAGGGACAAGAAGCCTCTTCAGAGATATTGCCTATCAATTTTGATGGACTGGCTAAG
AAGGGAGACACTATTTTCATTGGTCAATACTTGTTCATAGGAATTGTGCAAGTATCTGAA
GTCAAAGGGCAAGATGTTGTTTGTATTATAAAGAACATAGCTACATTGGTTGGGTCATTG
TTCACTTTGCATGCCTCTCAGATTCATATTGATTTGCCTACTCTCACTGAGAAAGACCAG
GAGGTTATAAGCTCCTGGGGTGTTAAAAACAAAATTGATTTTCTGTCATTGTCATATACT
CGACACGCTGAAGATGTTCACCATGCTCGTGAATTTCTTTCAAAGTTAGGTGATCTCAGC
CAAACTCAAATTTTTGCAAAGATTGAAAATGTTGAGGAAAATTATGTTATTCTTTTTTTG
TCAGTTAGTGATTCCCAGATTTCAATAGTTAGAGAGGGTGGAAGGACAGGGCTTTGTTGT
AGAAAAAGGGAAACTGTCACATGGGGGTGGCCCTTGGATGAGTTATCCTATTTGAAATTT
TTCAATCAAGACCTATATTTTAAAAGGACAGTCAAGTATGTTGGAGAACCCATGACTCAC
TTGGAATCTATTGCATCCTCCACGGTACGAGCTGCAATTAAGGTGAAAGCATCTATTATA
ATTTGTTTTACTTCATCTGGAAGGGCTGCAAGATTGATTGCAAAGTATAGGCCAACAATG
AACTATCTGTTGTGA
>GmPK9 SoyZH13_07G210000.m1
ATGGCGACGAGGGTGGTGGCGGAACAGAAGCCGAAGACGAAGATTGTGTGCACGCTGGGG
CCCGCATCGCGCTCTGTCCCAATGATCGAGAAGCTTCTGCGGGCGGGCATGAACGTGGCT
CGCTTCAACTTCTCCCATGGGTCCCACGAGTACCACCAGGAAACCCTCGACAACCTCCGC
GCCGCCATGGAGAACACCGGTATTCTCTGCGCCGTCATGCTCGACACCAAGGGGCCTGAG
ATTCGAACTGGGTTTCTCAAGGACAGTAAGCCTATCCAACTGAAACAAGGTAATGAAATA
ACCATTTCCACTGACTATGACCTAAAGGGTGATGAGAAGACGATTTGTATGAGCTACAAA
AAGCTGCCTGAGGATGTGAGGCCTGGGATGGTCATACTCTGCGCGGATGGCACCATATCA
TTTACAGTTTTATCATGTGACAAACAAGCGGGTTTGGTTCAATGCCGATGCGAGAACTCT
GCCACTCTTGGTGAGAGGAAGAATGTTAATTTGCCTGGAGTGATAGTGGATCTCCCAACT
TTGACAGACAAAGACAAGGAAGATATCTTGGCCTGGGGAGTTCCCAATAAAATTGACATG
ATTGCTCTTTCTTTTGTTCGAAAAGGTTCTGACCTGGTGGAAGTCAGGAAAGTTCTGGGA
AAACATGCCAAGAACATTATGCTCATGTCTAAGGTTGAAAACCAAGAAGGGGTTGCAAAT
TTTGATGAAATCCTTGCAAATTCAGATGCATTTATGGTGGCACGTGGTGACCTTGGAATG
GAAATTCCAATAGAGAAGATATTTCTTGCACAGAAAGTGATGATTTACAAGTGCAACATC
CAAGGAAAACCAGTTGTCACTGCAACCCAGATGTTGGAGTCAATGATCAAATCTCCCAGG
CCAACCAGGGCTGAAGCTACTGATGTTGCCAATGCAGTTCTGGATGGCACAGACTGTGTG
ATGCTTAGTGGTGAAACCGCTGCTGGAGCCTATCCAGACCTTGCTGTTCGAACAATGGCT
AAAATATGCATTGAAGCAGAGAGCACCCTTGACTATGGAGATGTGTTCAAAAGGATTATG
GAGCACTCACCAGTACCCATGAGCCCATTGGAGAGTCTAGCTTCTTCTGCTGTTAGAACA
GCCAACTCGGCTAGAGCAGCTCTTATCTTGGTTTTAACTAGAGGAGGGAGTACTGCAAAA
TTGGTGGCTAAATACAGGCCAGGCATGCCAATTCTTTCTGTGGTTGTTCCCGAGCTTAAG
ACCGATACCTTTGACTGGGCATGCAGTGATGAGGCCCCTGCAAGACATAGCCTTATATTC
CGCGGGTTGGTTCCCGTATTGAGTGCAGCTTCTGCTAGAGCTTCTCATGCTGAAACAACT
GAAGAAGCAATAGAATTCGCCATGCAACATGCCAAGTCCAAGGGTCTCTGCCACAACGGG
GATTCGGTTGTGGCACTTCATCGTGTGGGCACTGCTTCTGTCATCAAGATCTTGACTGTG
AAATGA
>GmPK10 SoyZH13_08G215000.m1
ATGTTGGATAAGAGAGCTGCAACTCTGTTTTGTGCCACATGGCCCTGTGTGCTATTTGGG
AAAGATGGTATGATGTCTATGGTTGTTAAGTCTACGACAAAGGATTCTGTGAAATGTGCA
GTTGTTGATGGAGGAGAGCTCAAGTCAAGGATGCCAAAAGTTGTTCATGAACTGAAAAAT
TATTTGAAAAGTTGTGGTGTTGATATACATGTCATCATAAAAATTGAAAGTGCAAACTCT
ATACCAAATTTGCATTCAATTATCAGTGCATCTCATGGGACTATGGTTGCCAGAGGGGAT
CTTGGCGCTGAGCTCCCTATTGAAGAGGTTCCACTTTTGCAGGAAGAGATAATCAACCTA
TGTTGTAGCATGGGAAAAGTTGTTATTGTGGCAACATATATGCTAGAAAGCATGATTGTT
CACCCAACTCCAACTAGAGCAGAGGTATCAGATATAACAATTGTTGTTCGAGAAGGTTCT
GATGGAATAATGTTGTCTGGAGAAACAACTCATGGAAAGTTCCCACTAAAAGCTATGCAA
GTAATGCACACTGTAACATTGCGAACAGAAGCCACTATACCAGGTGGTAAAATGCCACCT
AACATTGGTCAAGTGTTGAAGAACCACATGAGTGAGATGTTTACATACACCATGCAACCA
TGA
>GmPK11 SoyZH13_09G112500.m1
ATGGCTCAGGTAGCTGCCTCACGATCCATTCAAAGCACCCCTTTGTGCCCCACTTCTGGA
TCTGCACGTGACAGAGCCCAAAACCTGTTAAAGCCTCCATCTTTTGCTTCCAAGGTGTTT
CCTTTTGTAGGGAACAACAACAAACGCTCCAAACTCAGCCTCAGAGGCCTTCAGATCAGT
GCAAGGAAATCAGCCCCTTCTGAAGTCATCCCCGTGTCACCCGAAGATGATCCAAAGATT
GAGGAGCATTTGCAACATTTACGTGGGGTGCAGCCATTTGGTGAGAACTCTGTTGGTATG
TGGTCTAAGCCCACGTTTAGGCGCAAAACGAAGATAGTGTGTACTATTGGACCTTCTACC
AATACGAGGGAAATGATTTGGAAGCTGGCTGAGGCTGGCATGAATGTTGCTCGGTTGAAT
ATGTCTCATGGAGACCATGCTTCTCATCAGAAAGTTATTGACTTGGTTAAGGAATATAAT
GCTTCTCATGGAGACAATGTGATTGCAATCATGCTTGACACAAAGGGTCCTGAAGTTAGG
AGTGGGGATTTGCCACAACCAATTACATTAATGCCTGGTCAGGAATTCACTTTTACTATT
CAGAGAGGTGTTGGAACTGCTGATTGTGTTAGTGTGAACTACGATGATTTTGTCAATGAT
GTGGAAGTGGGGGACATGCTTCTTGTCGATGGTGGTATGATGTCAATGGTTGTTAAGTCT
AAGACAAAGGATTCTGTGAAATGTGAAGTTGTTGATGGAGGAGAGCTCAAGTCAAGGCGA
CATTTGAACGTTAGAGGAAAAAGTGCAACTCTGCCTTCAATCACTGAGAAGGATTGGGAT
GATATCAAGTTTGGAGTGGATAACAAAGTTGACTTTTATGCTGTTTCCTTTGTTAAGGAT
GCTGAAGTTGTTCATGAGCTGAAGAATTATTTGAAGAGCTGTGGTGCTGATATACATGTC
ATCGTAAAAATCGAAAGTGCAGACTCTATACCAAATTTGCATTCAATTATCACTGCGTCT
GATGGGGCTATGGTTGCCAGAGGAGATCTTGGCGCTGAGCTCCCTATTGAAGAGGTTCCA
CTTTTGCAGGAAGAGATAATCAATTTGTGTCGTAGCATGGGAAAGGCTGTTATTGTGGCA
ACAAATATGCTAGAAAGCATGATTGTTCACCCAACTCCAACCAGAGCAGAGGTATCGGAT
ATAGCAATTGCTGTTCGAGAAGGTTCTGATGGAATAATGTTGTCTGGAGAAACAGCTCAT
GGAAAGTTCCCACTAAAAGCTGTGAAAGTAATGCACACAGTAGCATTACGGACTGAAGCT
ACTATACCAGGTGGTCAAATGCCACCTAATATTGGTCCAGTGTTGAAGAACCACATGAGT
GAGATGTTTGCATACCATGCAACCATGATGTCTAACACTCTTGGAACCTCAACTGTTGTC
TTCACTAGAACGGGTTTCATGGCTGTCCTTCTGAGCCATTATCGTCCTTCGGGCACCATA
TTTGCTTTTACAGATGAGAAGAGGGTACAACAGAGGCTGGCTTTGTATCAAGGAGTCTGT
CCAATATACATGGAATTCTGTGACGATTCTGAGGCAACTTTCAGAAGAGCCTTGAATTTG
CTGCAGAAGCAAGGAATGGTGAAGGAAGGAGAAGAAGTAGCACTTGTACAAAGTGGTAGG
CAACCCATATGGAGGTTCCAATCCACGCACAATATCCAGGTTAGGAAAGTGTAA
>GmPK12 SoyZH13_10G061700.m1
ATGCCTTCCAGTCACTTGCTTCTCGAGGAACCTATTAGGATGGTCTCCATCCTTGAGCCA
TCCAAGCCTAGTTTTTTCTCTGCAATGACAAAGATTGTTGGTACCCTGGGACCTAAATCT
AGATCCGTCGAAACCATTTCTGGTTGCCTCAAGGCTGGCATGTCTGTGGCTCGTTTTGAC
TTTTCATGGCATGACCCTGAGTACCACCAGGAGACTTTGGAGAATTTGAAGGCTGCTATC
AAGAGTACTAAGAAGCTCTGTGCTGTTATGCTGGACACAGTGGGCGCTGAGATGCAGGTT
GTTAACAAAAGTGAGAGAGCAATCTCGCTCGAGGCAAATGGTCTGGTTGTTCTAACTCCT
GATCAGGGACAAGAAGCCTCTTCAGAGATATTGCCTATCAATTTTGATGGACTGGCTAAG
GCAGTGAAGAAGGGAGACACCATTTTTATTGGTCAATACTTGTTCACGGGAAGTGAAACT
ACTTCTGTATGGCTAGAGGTATCTGAAGTCAAAGGGCAAGATGTTGTTTGTATTATAAAG
AACACAGCTACATTGGCTGGGTCATTGTTCACTTTGCATGCCTCTCAAATTCATATTGAT
TTGCCTACTCTCACTGAGAAAGACAAGGAGGTTATAAGCACCTGGGGTGTTAAAAACAAA
ATTGATTTTCTGTCACTGTCATATACTCGGCACGCTAAAGACGTTCGCCAGGCTCGCGAA
TTTCTTTCCAAGTTAGGTGATCTCAGCCAGACTCAAATTTTTGCAAAGATTGAAAATGTT
GAGGGATTGACCCATTTTGATGAGATTCTTCAAGAAGCTGACGGTATTATCCTTTCCCGT
GGGAATTTGGGTATTGATCTTCCACCAGAGAAGGTGTTTTTGTTTCAAAAATCTGCCCTT
TACAAGTGTAACATGGCTGGGAAACCTGCTGTGCTTACACGTGTTGTGGATAGCATGACT
GACAACTTGAGACCAACTCGTGCTGAAGCCACAGATGTTGCCAATGCTGTTTTAGATGGA
AGTGATGCCATACTTCTGGGTGCTGAGACTTTACGTGGGTTGTACCCTATTGAGACTATT
TCTACTGTTGGCAGAATTTGTTCTGAGGCTGAGAAAGTTTTCAATCAAGACCTTTATTTT
AAGAGGACAGTCAAGTATGTTGGAGAACCCATGACCCACTTGGAATCTATTGCATCCTCT
GCGGTACGGGCTGCAATTAAGGTGAAAGCATCTATTATAATTTGTTTCACTTCATCAGGA
AGGGCTGCAAGATTGATCGCAAAGTATAGGCCAACAATGCCAGTACTATCTGTTGTGATC
CCCCGACTCAAGACAAATCAGCTAAAGTGGAGCTTTAGTGGAGCTTTTGAGGCAAGACAA
TCACTTATCGTGAGAGGTCTCTTTCCTATGCTTGCAGATCCACGACATCCTGCTGAGTCA
ACAAGTGCAACAAATGAGTCTATTCTTAAGGTTGCCCTTGATCATGGAAAATCATTGGGA
GTTATTAAGTCACATGACCGGGTAGTTGTTTGCCAGAAACTTGGTGATGCATCTGTGGTT
AAGATTATTGAGCTTGAAGATTAA
>GmPK13 SoyZH13_10G163800.m1
ATGTCAGTCTCACACTCCCTCCAGCTCCGCCTCTTCACCCCTCCCCCCACCGCCATTCCC
ACCCACAACCACCTCCCTCCCCCCACCCTCCTCCTCCCGCGCGCCGCCCACCGCCGCTTC
CTCTCCCTCCGCGCCTCCTTCTCCCCGGAAACCCTGGTCTCCGACAACAACGGCGCCCCC
TCCCCCCCGCCCCCCTCCGATCCGAGCTCCATCGAGGTGGACTCCGTCACGGAAGCCGAG
CTCAAGGAGAACGGCTTCCGCAGCACGCGCAGGACCAAGCTCGTCTGCACTGTGGGCCCC
GCCACGTGCGGCTTCGAGCAGCTGGAGGCCCTCGCCGTCGGAGGCATGAACGTCGCCAGA
ATCAACATGTGCCACGGCACCAGGGAGTGGCACAAGGAGGTCATCGACCGCGTCCGCCGG
CTCAACCACGAGAAGGGCTTCGCCGTCGCCATCATGATGGACACAGAAGGCAGCGAGATT
CACATGGGCGATCTCGGCGGCGCTTCCTCCGCCAAAGCCGATGACGGTGAGATCTGGACA
TTCAGTGTTAGAGCCTTCGATTCGGCTCTTCCCCAACACACCATCAATGTCAATTATGAA
GGCTTTGCCGAAGATGTGAAAGTGGGGGATGAGCTTTTGGTGGATGGAGGAATGGTTAGG
TTTGAGGTGATTCAGAAGATAGGTCCAGATGTTAAGTGCCGTTGTACTGATCCTGGCTTG
TTGCTGCCGAGGGCCAATCTCACATTCTGGAGGAATGGTAGTTTGGTGCGAGAAAGGAAT
GCCATGCTTCCTACTATTTCTTCCAAGGATTGGTTAGACATTGATTTTGGTATTTCTGAG
GGTGTTGATTTTATTGCTATTTCATTTGTCAAGTCTGCTGAAGTTATTACTCATCTTAAA
AGCTATATTGCTGCACGATCTCGTGATAGTGATATTTCTGTCATTGCAAAGATAGAAAGT
ATTGACTCATTGAAGAACTTAGAAGAGATCATTCTAGCGGCAGACGGAGCTATGGTGGCA
CGAGGAGACTTGGGAGCTCAAATACCTTTAGAACAGGTTCCATCTGCTCAACAAAGGATT
GTTGAAATTTGCAGGCAATTGAATAAGCCTGTCATTGTTGCCTCTCAGCTACTTGAATCC
ATGATTGAGTACCCTACACCTACCAGAGCTGAAGTTGCAGATGTTTCTGAAGCAGTCAGG
CAACGAGCTGATGCTTTGATGCTTTCTGGTGAATCAGCCATGGGCCAGTACCCTGAGAAG
GCCTTAACTGTTTTAAGGAGTGTCAGTTTGAGAATTGAGAAATGGTGGAGGGAAGAGAAA
CGCTATGAAGCTATGTTGCTCCCATCGGTTGGGTCTTATTTTTCAGAGAAGATATCTGAA
GAAATCTGCAATTCAGCTGCTAAGATGGCCAATAATTTAGAGGTGGATGCACTTTTTGTG
TACACAAAGACAGGGCACATGGCATCTCTATTGTCACGCTGCCGTCCTGACTGCCCAATC
TTTGCTTTTACTACCACTTCATCTGTGCGTAGGCGTCTGAATCTTCAGTGGGGCTTGATA
CCTTTCCGCTTGAGCTTCACAGATGATATGGAGAGCAATCTCAACAGAACCTTTTCATTG
CTCAAGGCCAGAAATCTGATCAAATCAGGTGACCTTGTCGTTGCCGTCTCTGACATGTTG
CAGTCAATACAAGTGATGAATGTTCCTTGA
>GmPK14 SoyZH13_10G185200.m1
ATGCATTCCAGCCCTTTGCTTCTTGAGGAACCCATTAGGATGGCATCCATTCTTGAGCCA
TCCAAGCCTACTTTCTTTCCAGCTATGACAAAAATTGTTGGCACACTTGGTCTAAAGTCA
CGATCAGTTGATACAATTTCCCGTTGCCTTGATGCAGGAATGTCTGTGGCAAGGTTTGAC
TTCTCATGGGGTGATCCAGAATACCATCAAGAGACATTGGAAAATTTGAGAGTTGCTATC
AAAAGTACCAAGAAACTCTGTGCGGTTATGCTAGATACTGTGGGTCCTGAATTACAGATT
GAGAATAAGACAGATCACCCAATCACCCTTGAAGCAGACACATTAGTTGTCTTAACTCCA
GATCAAACCAAAGAAGCTGGTTCAAATCTCTTACCAGTAAATTTTAACGGACTATCAAAG
GCTGTGAAGAAGGGTGATACTATTTTTATCGGAAAATACCTGTTTACTGGAAGTGAAACA
GCTTCCTTATGGCTGGAGGTCAGTGAGGTGAAAGGTGAGGATGTCACCTGTCTGGTAAAA
AACACTGCTACACTGTCTGGATCATTGTTTACTGCACATGTCTCTCAGATCCACATCGAT
CTTCCTACTCTTGCTGATAAAGATAAGGAGGTAATAAGCACATGGGGTGTTCGAAACAAT
ATTGACTTCCTTTCATTATATACCCGGCACGTTGAAGATATTCGTCATGCGCGTGAATTT
CTTTCTAAATTGGGTGACCTTAAGCAGACACATATTTATGCAAAGATTGAAAATATAGAG
GGACTGAAGCATTTTGATGAAATATTGAGAGAAGCAGATGGCATCATCCTCGCTCGTGGA
AATTTAGGGATAGAACTCCCACCTGAGAAGGTTTTCTTATTCCAAAAGGCTGCTATTTAC
AAGTGCAACATGGTTGGAAAGCCAGTTGTTGTTACACGTGTTGTAGACTCTATGACTGAT
AATCTAAGACCTACTCGTGCTGAAGCAACAGATGTTGCCAATGCAGTGCTGGATGGAAGT
GATGCAATTCTCCTTGGAGCAGAGACCCTGCGGGGACAATACCCTGTAGAGACCATTTCT
ATAGTTGGAAAAATATGTGCTGAGGCAGAGAAAGTTCATAATCAAGATTTGTATTTTAAG
AAGGCTGTCAAATATGTGGGAGAGCCAATGAGCCATTTGGAATCAATTGCTTCCTCTGCG
GTTCGAGCAGCTATCAAGGTTAAAGCCTCTGTTATTATTTGCTTCACTTCATCTGGAAGA
GCTGCAAGATTGATTGCTAAGTACAGACCAATTATGCCTGTCATATCCGTTGTCATTCCT
CAACTGAAGACAAATCAACTCCGATGGACATTCACCGGTGCTTTTGAGGCTAGGCAATCT
CTTATTGTGAGGGGTCTTTTTCCTATGCTGGCAGATCCACGACACCCGGCTGAGTCTAAA
AGTGGAACAAATGAATCAATTTTGAAGGTTGCTTTAGATCATGGCAAGGCTTTTGGCATC
ATAAAGCCACATGACCGAGTTGTTGTCTGCCAGAAAGTAGCTGACTCGTCAGTTGTGAAG
ATTCTTGAGCTCGAAGATTGA
>GmPK15 SoyZH13_10G209900.m1
ATGTCTCATGTAGTGGTCACTCGATCCATTCACACCTCCCTCACGCGCCCCACCTCAGGA
TCTGCACACCACAGAGCCCAAACGTTGTTGAAGCCTCCAACTTTTGCTTCCAAAGTGTTC
CCACAACAAAGGAACAACCCCTCCAAAGTTTGCTCCCGAAGTTGCCTCGTCAATGCGAGG
AAATCTGCACCCACTGAAGTTGTTCCCGTCTCACCCGAGGATGATTCAAAGATTGAGGAA
GAGTTGCAGCACTCGCGTGGTATGCGGCAACTTGGTGACACTTCTGTTGGAATGTGGTCA
AAACCCACTTTTAGGAGGAAGACAAAGGTTGTTTGCACCATTGGTCCTTCTACCAACACC
AGGGAAATGATTTGGAAGCTGGCTGAGGCTGGGATGAATGTTGCCCGATTGAATATGTCT
CATGGAGACCATGCTTCTCATCAGAAAATTATTGATTTGGTTAAAGAATATAATGCTCAA
TCCAAGGACAATGTAATTGCAATTATGCTTGATACCAAGGGTCCTGAGGTTAGGAGTGGG
GATTTGCCACAACCAATCAATTTAACAACTGGGCAGGAATTCACATTTACCATCCGGAGG
GGTGTTGGAACTGCAGATTGTGTTAGTGTGAACTATGACGATTTCGTCAATGATGTGGAT
GTGGGGGACATGCTTCTTGTTGATGGTGGTATGATGTCTTTGGTGGTTAAGTCTAAGACA
GAGGATTCTGTGAAATGTGAAGTTGTTGATGGAGGAGAGCTCAAGTCAAGGAGACATTTG
AATGTTAGAGGAAAAAGTGCAACACTTCCTTCCATCACTGAGAAGGATTGGGATGACATC
AAATTTGGAGTGGATAACAAAGTTGACTTCTATGCTGTTTCTTTTGTTAAAGATGCACAA
GTAGTTCATGAACTGAAGAATTATTTGAAAAGCTGTGATGCTGATATACATGTCATTGTA
AAAATTGAAAGTGCAGACTCTATACCAAACTTGCATTCAATTATTACAGCGTCTGATGGG
GCCATGGTTGCAAGAGGAGATCTTGGTGCAGAGCTCCCTATTGAAGAGGTTCCACTTTTG
CAGGAAGAGATAATAAGCATATGCCGTAGCATGGGAAAGGCTGTTATTGTGGCAACAAAT
ATGCTGGAAAGCATGATTGTTCACCCAACACCAACCAGAGCCGAGGTATCCGATATTGCA
ATTGCTGTTCGAGAAGGTTCTGATGCAATAATGCTTTCTGGGGAAACTGCTCACGGAAAG
TTCCCGCTAAAAGCCGTGAAAGTAATGCATACCGTAGCATTACGGACAGAAGCCACCATA
CCCGGTGGTCAGATGCCACCAAATATTGGTCAAGTATTCAAGAACCACATGAGTGAGATG
TTTGCTTACCATGCAACCATGATGTCTAATACCCTCGGAACCTCAACTGTTGTCTTCACT
AGATCAGGCTTCATGGCTATCCTTTTGAGCCACTATCGACCTTCAGGCACCATATTTGCT
TTTACAGATCAAAAGAGGATACAACAGAGGTTGGCTTTGTATCAAGGAGTCTGTCCTATT
TACATGGAATTCTCTGAAGATGCTGAAGAGACTTTCACAAGGGCCTTGGATTTGCTGCAG
GAGAAGAAGTAG
>GmPK16 SoyZH13_10G235900.m1
ATGGTTTTGAAGTCAATGGTTGCTTCCGCGAGCGATCTAAGTCTCGTGTCTGTTGCAGGG
AACTCTCCCCTTGATTTCAAGAATCGGGTTTTCGGTGGCCGACTCATTAGCCTCGGATTT
CGTTTCAACAAAGGTAGTAAATGCAAGGGGAATGAAAGGTTTAACTTTGAGGTTCGTGCA
GCTGTGGAAGTGGGTGTGGAGAGATCGAAGAGTAAGGCTTTGGAGGGTGGTTTTGGGTTG
GATGTGGTTTCAGAGGCAGAGTTAACAGTGAAGGGTTTTGCGGGGTTGAGGAAGACCAAA
CTCGTGTGCACTGTTGGTCCTGCTTGCAGCTCTTTGGAGGATCTTGAGAACTTGGCTCTT
GGAGGCATGAGTGTTGCCAGGCTCAACATGTGCCATGGGACCAGGGACTGGCACCGTGAT
GTGATTGGGAAGATCAAGAAGTTGAATGAGGAGAAAGGGTTCTGTGTTTCTGTGATGATT
GACACTGAGGGTAGTCAGATTCATGTTGTTGATCATGGAGCTCCTTCCTCGGTTAAAGTT
GAGGAAGGTTCAAATTGGGTGTTTACTGCTGAACATTTTGAGGGTTCTCGCCCATTCACT
GTTCAAACGAATTATAGAGGTTTTTCTGAAGGTATCGAAATGGGTGATGAACTTGTAATT
GATGGTGGAATGGCATGCTTTGAAGTTGTTGAAAAGACTGGAAATGATTTGCATTGCAAG
TGCATAGATGCTGGTCTTTTCCTGCCTGGAGCCAAACTTAGTTTCTGGAGAGATGGAAAG
CTTGTGAGAGGGAATAACAAGCTCCCCACTCTATCAACAAAGGATTGGGCTGACATTGAC
TTTGGTATAGCAGAGGGAGTTGATTTTTTTGCCTTATCTTTTGTCAATCATGCTGATTCT
GTTAAGGATCTAAAGAACTACCTCTCTTCAAAGTCAACCAAATCCATAAAAGTTTTGGCA
AAGATAGAAAGCTCAGAATCTCTTCATAAACTGGAGGAAATTGTGCGAGCTTCTGATGGG
ATCATGGTGGCTCGGGGTGACCTTGGGGTCGAAATACCACTTGAACAGATTCCTACGGTC
CAAGAGGATATAATTTATGTATGCAGACAATTAAACAAGCCAGTGATTGTAGCTTCTCAG
CTTCTTGAGTCAATGGTCGAGTATCCAACACCAACACGTGCTGAGGTAGCAGATGTTTCT
GAAGCAGTTAGACAGTATGCTGATGCTTTGATGTTGTCTGGAGAGTCAGCTATTGGATCA
TATGCACAAAAAGCTTTGGCAGTCTTGGATATGGCTAGCAGTAGAATGGAATCATGGAGT
CGGGAGGAAAACAGACAAAATCTTGTTAACTACCATCAACTTGGAGCATCATTGCCAGAA
TGCATAACTGAGCAAATATGCAATTGTGCTGTTGAAATGGCCAACAACCTTGGTGTGGAT
GCCATCTTTGTGTACACAAAGTATGGACACATGGCATCACTTCTATCACGCAACCGCCCA
AATCCTCCCATCTTTGCTTTCACTAACGATGACAGTACCCGCATGGCTCTGACTTTGCAA
TGGGGTGTTGTACCCCTTCTGGTTGATTTGTCCGATGATGCTGAATCCAACATCTCAAAG
TCTGTCCAACTTATGAAATCTAGAGGGTTGATCAGCCAAGGAGATGTTGTTCTAGTGGTC
TCAGATGTTGCTCCAACACGTGCCACTCCTATGGCTTTCCAGTCTATTCAGGTGAAGACT
ATTATCTAA
>GmPK17 SoyZH13_11G041200.m1
ATGAGATCTAAATGGGAGATTAATCCTTCAAAACAAAGTTTAAATGCCATGGTTACTTGT
GGGGATCTTGGAGCTGAACTTCCAATAGAGGAAGTTCCTTTATTGCAGGAGGACATCATT
ATAAGATATCAAAGTATGCAAACGCCGGTTATTGTGGCAACAAATATGCTTGAAAGCATG
ATTAATCATCCCACACCGAGGAGGGCAGAAGTCTCAGACATTGCAATTGCAGTAAGACAA
GGTGCTGATGCTATCATGCTTTCAGGAGAAACTGCACATGGAAACGATACTCTTTACCAT
TTTCAGATAAAAGAAGAAGCATCATTAGAGAAGGTAATGAAAGATGATTGCAACTGCTTT
CCATTGAAAGCTGTTAATGTTATGCACACAGTGGCTCTTAGGAATGAATCTAGTGTTCAA
AGTGATGTTGCTCATCCAAGTCAACTAAGTTCCCATGAAAGCCACATGGGAGAAATGTTT
GCTTTCCATGCGACAACAACGTCTAACACTCTTAATACTCCTATTATTGTTTTCACCAGA
ACAGGATCCATGGCTATTCTTTTGAGCCATTATAGGCCTTACACAACAATCTTTGCATTC
ACAAATGAAGCAAGAATTAAGCAGAGATTGGTGCTTTACCATGGCGTTATGCCCATATAT
ATGCAATTTTCAAATGATGCAGAAGAGACCTTCTCTAGAGCCCTCAAGCTACTATTGAGT
AAGGGCCATTTACACGAGGGACAGCATGTTACTCTTGTTCAAAGTGGAGCACAACCAATC
TGGCGAGAGGAATCCACTCACCACATACAAGTTCGTAAGACATTAAGGACAGAAGTTCTT
GTGTTATCTCTGGGGACTGGGGATGGAAGTGAGGCTAAGTTCTGTGAATGGTCGGAACCA
TGTCACACTTGGAAATTCACATATCATACTTAA
>GmPK18 SoyZH13_13G130400.m1
ATGCCTTCTAGTCACTTGCTTCTTGAGGAACCTATTAGGATGGTCTCCATCCTTGAACCA
TCCAAGCCTAGTTTTTTCTCTGCAATGACAAAGATTGTTGGTACCCTGGGGCCTAAATCT
AGATCCGTCGAAACTATTTCTGGTTGTCTCAAGGCTGGCATGTCTGTGGCTCGTTTTGAC
TTTTCATGGCATGACCCTGAGTACCACCAGGAGACTTTGGAGAATTTGAAGGCTGCTATC
AAGAGTACTAAGAAGCTTTGTGCTGTTATGCTGGACACGGTGGGCGCAGAGATGCAGGTT
GTTAACAAAAGTGAGAAAGCAATCTCACTTGAGGCAAATGGTCAGGTTGTTCTAACTCCC
GATCAGGGACAAGAAGCCTCTTCAGAGATATTGCCTATCAATTTTGATGGACTGGCTAAG
GCAGTGAAGAAGGGAGACACTATTTTTATTGGTCAATACTTGTTCACAGGAAGTGAAACT
ACTTCTGTATGGCTAGAGGTATCTGAAGTCAAAGGGCAAGATGTTGTTTGTATTATAAAG
AACACAGCTACATTGGCTGGGTCATTGTTCACTTTGCATGCCTCTCAGATTCATATTGAT
TTGCCCACTCTCACTGAGAAAGACCAGGAGGTTATAAGCTCCTGGGGTGTTAAAAACAAA
ATTGATTTTCTGTCATTGTCATATACTCGACACGCCGAAGATGTTCGCCAGGCTCGTGAA
TTTCTTTCAAAGTTAGGTGATCTCAGCCAAACTCAAATTTTTGCAAAGATTGAAAATGTT
GAGGGATTGACCCATTTTGATGAGATTCTACAAGAAGCTGATGGTATTATCCTTTCCCGT
GGGAATTTGGGTATTGATCTTCCACCAGAGAAGGTTTTTTTATTTCAAAAATCTGCCCTT
TACAAGTGTAATATGGCTGGGAAACCTGCTGTTCTTACACGTGTTGTGGATAGCATGACT
GACAACTTGAGACCAACTCGTGCTGAAGCAACAGATGTCGCCAATGCTGTTTTAGATGGA
AGTGATGCCATTCTTCTGGGTGCTGAGACTTTACGTGGGTTGTACCCTATTGAGACTATA
TCTACTGTTGGCAGAATTTGTTCAGAGGCTGAGAAAGTTTTCAATCAAGACCTTTATTTT
AAAAGGACAGTCAAGTATGTTGGAGAACCCATGACTCACTTGGAATCTATTGCATCCTCT
GCGGTACGAGCTGCAATTAAGGTGAAAGCATCTATTATAATTTGTTTTACTTCATCTGGA
AGGGCTGCAAGATTGATTGCAAAGTATAGGCCAACAATGCCAGTACTATCTGTTGTGATC
CCCCGACTTAAGACAAACCAGCTAAAGTGGAGCTTTAGTGGAGCTTTTGAGGCAAGACAA
TCACTTATTGTGAGAGGTCTCTTTCCTATGCTTGCAGATCCTCGACATCCTGCTGAATCA
ACAAGTGCAACAAATGAGTCTATTCTTAAGGTTGCCCTTGATCATGGAAAAGCATTGGGA
GTTATTAAGTCACATGACCGGGTAGTTGTTTGCCAGAAACTTGGTGATGCATCTGTGGTT
AAGATTATTGAGCTTGAAGATTAA
>GmPK19 SoyZH13_16G135700.m1
ATGGAAAAGATGTTAGGGAGAAATTGTGGGAAGTTGAAGACCAAGATTGTGTGCACTTTG
GGACCATCAAGTAGGTCAGTGGAGATGCTGGAGAAGCTTCTGAAGGCAGGGATGAACGTG
GCTCGCTTCAACTTCTCTCATGGCACTCACTCTTACCACCAAGAGACCCTTGATAATCTC
AGAACTGCAATGAACAACACCGGCATTCTCTGTGCTGTCATGTTGGACACCAAGGGTCCA
GAGATCAGAACTGGGTTTTTGAATGAAGGGAAGCCAATACAAATCCATAGGGGACAAGAA
ATCACAATCACAACTGATTACAGCATAAAGGGTGATGAGAACATGATCAGCATGAGCTAC
AAGAAGTTGGCACACCATTTGAGTCCAGGGAGTAATATTCTGTGTGCTGATGGGACAATT
AGTTTCACTGTGCTAGAATGTGACAAAGAGAATGGCTTGGTTCGATGTCGTTGCGAAAAT
TCTGCAGTTCTGGGGGAGAGGAAGAATGTTAACCTTCCTGGAGTGGTTGTTGATCTTCCA
ACCTTGACAGAGAAGGACAAGGAGGACATTTTGGAGTGGGGGGTTCCTAATAAGATTGAT
ATCATTGCTCTCTCTTTTGTTAGAAAAAGTTCAGACCTTGTGGAGGTCAGAAATGTACTT
GGAAAGCATGCAAAAAGCATACTTCTCATGTCCAAGGTTGAAAATCAAGAGGGTGTTGCA
AATTTTGATGAAATACTGGAAAATTCAGATGCATTCATGGTGGCAAGAGGTGACCTGGGA
ATGGAAATTCCAATTGAGAAGATCTTTCTAGCTCAGAAAGTTATGATACACAAGTCAAAC
ATTAAAGGCAAGCCTGTGGTGACAGCCACCCAGATGTTAGAGTCCATGATCAAATCTCCT
CGGCCTACACGAGCCGAGGCCACCGATGTTGCCAATGCAGTCCTTGATGGCACAGACTGT
GTTATGCTTAGCGGGGAAACTGCTGCAGGAGCCTATCCAGACATTGCTGTCCAAACCATG
GCCAGAATCTGTTCAGAGGCAGAGAGTTTCATAGACTATGGTGACCTATTCAAGAGAGTG
ATGGAAACAGCTCCAACTCCAATGAGTCCTTTGGAGAGCATGGCTTCAGCGGCAGTTAGG
ACTGCAAATTGCATCAATGCTGCACTCATCTTAGTTCTAACTAGAGGAGGAACCACTTCA
AAACTTGTGGCAAAGTATAGACCCAGCATGCCTATTCTGTCACTGGTGGTTCCTGAGATA
ACAACAGATTCTTTTGAATGGTTCTGCAGTCAGGAAGCCCCTGCAAGGCATAGCCTTATC
TACCGGGGACTAATACCTGTTTTGGGCACAGGTTCTTTTGGAGATTCCATGACTGAATCA
ACAGAAGAAACCATACAGCTTGCTCTTTCATATGCAAAGAAAAATGACTTGTGCAAGCCT
GGAGACTCTGTTGTAGCACTTCACCGTCTTGAGTCTGGTACTGTCATCAAGATATTGGAT
GTTTGTTAA
>GmPK20 SoyZH13_16G154700.m1
ATGGCTCAGGTCGTGGCTTCACGATCCATTCAAAGCACCCCATTGTGCCCCACTTCCGGA
TCTGCACGTGACAGAACCCAAAACCTGTTAAAGCCTCCATCTTTTGCTTCCAAGGTGTTC
CCTTTGGGAGAGAACAATAACAAACGCTCCAAACTCAGGCTCAGAAGCCTTCAGATCAGT
GCAAGGAAATCTGCCCCTTCTGAAGTCATCCCCATGTCACCCGAAGATGATCCAAAAATT
GAGGAGCATTTGCAACATTTACGTGGGGTGCAGCCATTTGGTGAGAACTCTGTTGGAATG
TGGTCTAAGCCAACGTTTAGGCGCAAGACGAAGATAGTGTGCACCATTGGACCTTCTACC
AATACGAGGGAAATGATTTGGAAGCTGGCTGAGGCTGGCATGAATGTTGCTCGGTTGAAT
ATGTCTCATGGGGACCATGCTTCTCATCAGAAAGTTATTGACTTGGTTAAGGAGTATAAT
GCTTCTCATGAAGACAATGTGATTGCAATCATGCTTGACACAAAGGGTCCTGAAGTTAGG
AGTGGGGATTTGCCACAACCAATTACATTAATGCCTGGGCAGGAATTCACTTTTACTATT
CAGAGAGGTGTTGGAACTGCTGATTGTGTTAGTGTGAACTACGATGATTTTGTGAATGAT
GTGGAAATGGGGGACATGCTTCTTGTCGATGGTGGTATGATGTCTATGGTTGTTAAGTCT
AAGACAGAGGATTCTGTGAAATGTGAAGTTGTTGATGGAGGAGAGCTCAAGTCAAGGCGA
CATTTGAACGTTAGAGGAAAAAGTGCAACACTACCTTCAATCACTGAGAAGGATTGGGAT
GATATCAAGTTTGGAGTGGATAACAAAGTTGACTTCTATGCTGTTTCCTTTGTTAAGGAT
GCTGAAGTTGTTCATGAACTGAAGAATTATTTGAAGAGCTGCGGTGCTGATATACATGTC
ATCGTAAAAATTGAAAGTGCAGACTCTATACCAAATTTGCATTCAATTATCACTGCATCT
GATGGGGCAATGGTTGCCAGAGGAGATCTTGGTGCTGAGCTCCCTATTGAAGAGGTTCCA
CTTTTGCAGGAAGAGATAATCAACTTGTGTCGTAGCATGGGAAAGGCTGTTATTGTGGCA
ACAAATATGCTAGAAAGCATGATTGTTCACCCAACTCCAACCAGAGCAGAGGTATCAGAT
ATAGCAATTGCAGTTCGTGAAGGTTCTGATGGAATAATGTTGTCTGGAGAAACAGCTCAT
GGAAAGTTCCCACTAAAAGCTGTGCAAGTAATGCACACAGTAGCATTGCGGACAGAAGCC
ACTATACCAGGTGGTAAAATGCCACCTAACATTGGTCAAGTGTTGAAGAACCACATGAGT
GAGATGTTTGCATACCATGCAACCATGATGTCTAACACCCTTGGAACCTCAACTGTTGTC
TTCACTAGAACGGGTTTCATGGCTGTCCTTCTGAGTCACTATCGTCCTTCTGGGACCATA
TTTGCTTTTACAGATGAGAAGAGGGTACAACAGAGGCTGGCTTTGTATCAAGGAGTCTGT
CCCATATACATGGAATTCTGTGATGATTCTGAGGCAACTTTTAGAAGAGCCTTGGATTTG
CTGCAGAAGCAAGCAATGGTGAAGGAAGGAGAAGAAGTAGCACTTGTACAAAGTGGTAGG
CAACCCATATGGAGGTTCCAATCCACGCACAATATCCAGGTTAGGAAAGTGTAA
>GmPK21 SoyZH13_19G000600.m1
ATGGCGAACATAGACATCGAAGGGATCTTGAAGCAGCAGCCTGATGATGGGCGCGTTCCG
AAGACGAAAATAGTGTGTACTTTGGGCCCCGCTTCTCGATCCGTGGAAATGACTGAGAAG
CTTCTTAGGGCTGGGATGAACGTTGCTCGTTTCAATTTCTCTCATGGCACCCACGACTAT
CATCAGGAAACCCTCAACAATCTCAAGACTGCTATGCACAACACTGGTATACTCTGTGCC
GTCATGCTTGACACTAAGGGACCTGAGATTCGGACTGGTTTTCTGAAAGATGGAAAACCT
ATTCAACTTAAGGAAGGACAAGAAATCACCATAACTACTGATTATGACATTAAGGGGGAT
CAGGAGATGATATCCATGAGTTACAAGAAGCTGCCTGTCCACTTGAAGCCTGGAAACACC
ATATTGTGCTCTGATGGGACGATTACTCTCACTGTCTTATCTTGTGATCCTGATGCTGGT
ACTGTTAGATGTCGTTGTGAAAACACTGCTACGTTGGGTGAGAGAAAAAATGTTAACCTT
CCTGGTGTTGTTGTTGATCTCCCCACACTTACTGAGAAGGATAAGGAAGATATTCTTCAA
TGGGGTGTACCCAACAAGATTGACATGATTGCTCTTTCATTTGTTCGCAAAGGCTCAGAT
CTTGTTAATGTCCGCAAGGTTCTGGGGCCACATGCAAAGACTATTCAGTTGATGTCTAAG
GTTGAGAATCAGGAAGGAGTCCTGAATTTTGACGAAATCCTGCGCGAGACTGATGCATTC
ATGGTGGCACGAGGTGATCTTGGAATGGAGATCCCAGTTGAAAAGATATTCCTGGCGCAG
AAGATGATGATATACAAGTGTAATCTGGTTGGGAAGCCAGTGGTGACTGCTACCCAAATG
CTTGAATCAATGATAAAGTCTCCCAGGCCAACCCGAGCTGAAGCAACTGACGTAGCCAAT
GCAGTTCTTGATGGAACAGATTGTGTGATGCTTAGTGGTGAAAGTGCTGCTGGGGCATAC
CCAGAACTTGCTGTGAAAATCATGGCTCGTATCTGCATTGAAGCAGAATCATCCCTTGAC
TATGGTGCCATCTTCAAAGAGATGATAAGGTCTACACCATTGCCAATGAGTCCATTGGAG
AGCCTTGCATCATCTGCTGTCCGCACAGCAAACAAGGCCAAAGCAAAACTCATTGTTGTA
CTGACACGTGGCGGGTCTACAGCTAAGTTGGTTGCTAAGTATAGGCCAGCGGTTCCAATA
TTATCGGTGGTGGTTCCAGTGTTGAGCACAGACTCATTTGATTGGACATGCAGTGATGAG
ACGCCAGCAAGGCACAGCTTGATATATAGGGGCTTGATTCCTATATTGGGGGAGGGATCC
GCCAAGGCTACTGATGCAGAATCTACAGAGGTCATTCTCGAAGCTGCTCTTAAGTCCGCA
ACACAAAGGGGCCTTTGTAAGCCTGGTGATGCAGTTGTTGCCCTGCATCGTATTGGCACT
GCCTCTGTCATAAAGATCTGCATAGTCAAATAA
>GmPK22 SoyZH13_19G175100.m1
ATGCATTCCGGTCACTTACTTCTCGAGGAACCCATTCGCATGGTTTCCATCCTCGAACCA
TCCAAGCCTAATTTCTTTCCGGCAATGACGAAGATCGTTGGTACCCTGGGTCCTAAATCT
CGATCGGTCGAGGTTATTTCTGCTTGTCTCAAAGCTGGAATGTCAGTGGCTCGTTTCGAC
TTCTCTTGGGGTGACCCTGAATATCATCAGGAAACTTTGGAGAATCTGAAGAATGCTATC
AAGACTACTAAGAAACTCTGTGCTGTTATGCTGGACACTGTTGGTGCAGAGATGCAGGTT
GTTAACAAAAGTGAGAAAGCGATCTCGCTCCAGGCCGATGGTCAGGTTGTTCTGACTCCA
GACCGGGGACAAGAAGCGTCTTCGCAGATACTGCCGATCAATTTCGATGGATTGGCAAAG
TCAATGACGAAGGGAGACACCATTTTTATTGGTCAATACTTGTTCACAGGAAGTGAAACT
ACTTCCGTATGGCTAGAGGTATCTGAAGTTAAAGGGCAGGATGTCATTTGTACTATAAAG
AATTCGGCAACATTGGCTGGGTCATTGTTCACTTTGCATGCCTCTCAAGTTCATATTGAC
TTGCCTACCCTCACCGATAAAGACAAGGAGGTTATAAGCACCTGGGGAGTAAAAAACAAA
ATTGATTTTCTATCATTGTCATATACTAGGCATGCTGAAGATGTCCGCCAGGCACGTGAA
TTCCTTTCTAAGTTAGGTGATCTAAGCCAGACTCAAATATTTGCAAAAATTGAAAATGTT
GAGGGATTGACCCATTTTGATGAGATTCTACGAGAAGCAGATGGTATTATCCTTTCCCGT
GGGAATTTGGGCATTGATCTTCCCCCGGAGAAGGTATTTTTCTTTCAAAAATCTGCCCTA
TACAAGTGTAATATGGCTGGGAAACCTGCTGTGCTTACACGTGTTGTGGATAGCATGACT
GACAACTTAAGACCAACTCGTGCAGAAGCCACTGATGTTGCCAATGCTGTTTTAGATGGA
AGTGATGCAATACTTCTAGGTGCTGAGACCTTACGCGGGTTATACCCTGTTGAGACTATT
TCCACAGTTGGCAAAATTTGTGCAGAAGCTGAGAAAGTTTTCAATCAAGATCTTTATTTT
AAGAAAACCGTCAAATATGTTGGAGAACCCATGACCCACTTGGAATCTATTGCATCCTCT
GCGGTACGAGCAGCTATTAAGGTGAAGGCTTCTGTTATTATTTGTTTCACTTCTTCTGGA
AGGGCTGCAAGATTGATAGCAAAATATAGACCAACCATGCCGGTTCTCTCTGTTGTGATC
CCCCGACTCAAGTCAAATCAGCTGAAATGGAGCTTCAGTGGAGCTTTTGAGGCTAGGCAA
TCACTTATTGTCAGAGGTCTCTTTCCCATGCTTGCCGATCCCCGACATCCTGCCGAGTCA
ACAAGTGCCACAAACGAGTCTATTCTAAAGGTTGCCCTTGATCATGGAAAAGCATCAGGA
GTTATAAAGTCACACGATCGAGTAGTTGTTTGCCAGAAAGTTGGTGATGCATCCGTAGTT
AAGATTATCGAGCTTGAAGATTAA
>GmPK23 SoyZH13_20G023700.m1
ATGGCTACGACGAGGATTGAGGCAGAGAAGAAGCCGAAGACGAAGATCGTGTGCACTCTG
GGCCCCGCATCACGGTCGGTCCCAATGATCGAGAAGCTTCTGCGAGCAGGCATGAACGTG
GCGCGCTTCAACTTCTCCCATGGGTCCCACGAGTACCACCAGGAAACCCTCGACAACCTC
CGCGCCGCCATGGAGAACACCGGTATTCTCTGCGCCGTCATGCTCGACACCAAGGGGCCT
GAGATTCGAACTGGTTTTCTCAAGGACGGTAAGCCTATCCAACTGATACAAGGTAATGAA
ATAACCATTTCCACTGACTATGACCTAAAGGGAGATGAGAAGACGATTTGTATGAGCTAC
AAAAAGCTGCCTGAGGATGTGAAGCCCGGGATGGTCATACTCTGTGCGGATGGCACCATA
TCATTTACAGTTTTATCATGTGACAAACAAGCAGGCTTGGTTCAATGCCGATGTGAGAAC
TCTGCCACTCTTGGCGAGAGGAAGAATGTTAATTTGCCTGGAGTGATAGTGGATCTCCCA
ACTTTGACAGACAAGGACAAGGAAGATATCTTGGCCTGGGGAATTCCGAATAAAATTGAC
ATGATTGCTCTTTCTTTTGTTCGAAAAGGTTCTGACCTGGTGGAAGTCAGGAAAGTTCTG
GGAAAACATGCTAAGAACATTATGCTCATGTCTAAGGTTGAAAACCAAGAAGGGGTTGCA
AATTTTGATGAAATCCTTGCAAATTCAGATGCATTTATGGTGGCACGTGGTGACCTTGGA
ATGGAAATTCCAATAGAGAAGATATTTCTCGCACAGAAAGTGATGATTTACAAGTGCAAC
ATCCAAGGAAAACCAGTTGTCACTGCAACCCAGATGTTGGAGTCAATGATCAAATCTCCC
AGGCCAACCAGGGCCGAAGCTACTGATGTTGCCAATGCAGTTCTGGATGGCACAGACTGT
GTGATGCTTAGTGGTGAAACCGCTGCTGGAGCCTATCCAGACCTTGCTGTTCAAACAATG
GCTAAAATATGCATTGAAGCAGAGAGCACCCTTGACTATGGTGATGTGTTCAAAAGGATT
ATGGAGCACTCACCGGTACCCATGAGCCCATTAGAGAGTCTAGCTTCTTCTGCTGTTAGA
ACAGCCAACTCGGCTAGAGCGGCTCTTATCTTGGTTTTAACTAGAGGAGGGAGTACTGCA
AAATTGGTGGCGAAATACAGGCCAGGGATGCCAATTCTTTCCGTGGTTGTTCCCGAGCTC
AAGACTGATAGCTTTGATTGGGCATGCAGTGATGAGGCCCCTGCGAGACATAGCCTTATA
TTCCGCGGGTTGGTTCCCGTGTTGAGTGCAGCTTCTGCTAGAGCTTCTCATGCTGAAACA
ACAGAAGAAGCAATAGAATTCGCCATGCAACATGCCAAGTCCAAGGGTCTCTGCCACAAC
GGGGATTCAGTGGTGGCACTGCATCGTGTGGGCACTGCATCTATCATCAAGATCTTGACT
GTGAAATGA
>GmPK24 SoyZH13_20G122100.m1
ATGGTTTTGAAATCAATGGTTGCTTCCGCGAGCGATCTAAGTCTCGTGAGTGTTGCAGGG
AACCCTCCCCTTGATTTGAAGAATCGGGTTTTCGGTAGCCGCGTCATCAGCCTCGGATTT
CGTTTCAACAAAGGTAGTAAATGGAAGGGGAATGAAAGGTTTAACTTTAAGGTTCGTGCA
GCTGTGGAAGTGGGTGTGGAGAGATCGAAGAGCAAGGCTTTGGAGGGTGGTTTTGGGTTG
GATGTGGTTTCAGAGGCAGAGTTAACGGTGAAGGGTTTTGCGGGGTTGAGGAAGACCAAG
CTCGTGTGCACTGTTGGTCCTGCTTGCAGCTCTATGGAGGATCTTGAGAACTTGGCTCTT
GGAGGCATGAGTGTTGCCAGGCTCAACATGTGCCATGGGACCAGGGAGTGGCACCGTGAT
GTGATTAGGAAGATCAAGAAGTTGAATGAGGAGAAAGGGTTCTGTGTTTCTGTAATGATT
GACACTGAGGGTAGTCAGATTCATGTTGTTGATCATGGAGCTCCTTCCTCCGTTAAAGTT
GAGGAAGGTTCAAATTGGGTGTTTACTGCTGAACATTATGAGGGTTCTCGTCCATTCACT
GTTCAAACGAACTATAGAGGTTTTTCTGAAGGTACCGAAGTGGGTGATGAACTTGTAATT
GATGGTGGAATGGCATGCTTTGAAGTCACAGAAAAGACTGGTAATGATTTGCATTGCAAA
TGCATAGATGCTGGTCTTTTCCTGCCTGGAGCCAAATTTAGTTTTTGGAGAGATGGAAAG
CTTGTGAGGGGGAATAACAAGCTCCCCACTCTATCGACAAAGGATTGGGCTGACATTGAC
TTTGGTATAGCAGAGGGAGTTGATTTTTTTGCCTTATCCTTTGTCAATCATGCTGATTCT
GTTAAGGATCTAAAGATGTACCTCTCTACGAAGTCAACTAAATCCATTAAAGTTTTGGCA
AAGATAGAAAGCTTAGAATCCCTTCATAAACTGGAGGAAATAGTGCAAGCTTCTGATGGG
ATCATGGTGGCTCGGGGTGACCTTGGTGTCGAAATACCACTTGAACAGATTCCTACAGTC
CAAGAGGATATAATTTACGTATGCAGACAATTAAACAAGCCAGTGATTGTAGCTTCTCAG
CTTCTTGAGTCAATGGTCGAGTATCCAACGCCAACACGTGCTGAGGTAGCAGATGTTTCT
GAAGCAGTTCGACAGTATGCTGATGCTTTGATGTTGTCTGGAGAGTCAGCTATTGGATCA
TATGGACGAAAAGCTTTGGCAGTCTTGGATATGGCTAGCAGTAGAATGGAATCATGGAGT
CGGGAGGAAAATAGACAAAGTCTTGTTAGCCACCATCAACTTGGAGAATCATTGCCAGAA
TGCATAACTGAGCAAATATGCAATTGTGCCGTTGAAATGGCCAACAACCTTGGTGTGGAT
GCCATCTTTGTGTACACAAAGTATGGACACATGGCATCGCTTCTATCGCGCAACCGCCCG
AATCCTCCCATCTTTGCTTTCACCAACGATGACAGTACCCGCATGGCTCTGACTTTGCAA
TGGGGTGTTGTGCCCATTCTGGTTGATTTGTCCGATGATGCTGAATCTAACATCTCAAAG
TCTGTGCAACTTATGAAATCTAGAGGGTTGATCAGCCAAGGAGATGTTGTTCTAGTGGTC
TCAGATGTTGCTCCGACACGTGCCTCTCCTATGGCTTTCCAGTCTATTCAGGTGAAGACT
ATTATCTAA
>GmPK25 SoyZH13_20G150700.m1
ATGTCTCAGGTAGTGGCCACTCGATCCATTCACTCCTCCCTCACGCGCCCCACCTCAGGA
TCTGCACACCACAGGGCCCAAACGTTGTTGAAGCCTCCAACTTTTGCTTCCAAATTGTTC
GGAGCACAAAGGAACAACCCCTCCAAAGTTTGCTCCCGAAGTTGCCTCGTCAATGCGAGG
AAATCTGCACCCGCTAAAGTTGTTCCCGTGTCACCCGAGGATGATTCAAAGATTGAGGAA
GAGTTGCAGCACTTGCGTGGTATGCAGCAACTTGGCGACACTTCTGTTGGAATGTGGTCA
AAACCCACGTTTAGGAGGAAGACAAAGGTTGTTTGCACCATTGGTCCTTCTACCAACACC
AGGGAAATGATTTGGAAGCTGGCTGAGGCTGGGATGAATGTTGCCCGATTGAATATGTCT
CACGGAGACCATGCTTCTCATCAGAAAATTATTGATTTGGTTAAAGAATATAATGCTCAA
TCCAAGGACAACGTAATTGCAATTATGCTTGATACCAAGGGTCCTGAGGTTAGGAGTGGG
GATTTGCCACAACCAATCAATTTAACAACTGGGCAGGAATTCACTTTTACCATCCGGAGG
GGTGTTGGAACTGCAGATTGTGTTAGTGTGAACTATGACGATTTCGTCAATGATGTGGAT
GTGGGAGACATGCTTCTTGTTGATGGTGGTATGATGTCTTTGGTGGTTAAGTCTAAGACA
GAGGATTCTGTGAAATGTGAAGTTGTTGATGGAGGAGAGCTCAAGTCAAGGAGACATTTG
AATGTTAGAGGAAAAAGTGCAACACTGCCTTCCATAACTGAGAAGGATTGGGATGACATC
AAATTTGGAGTGGATAACAAAGTTGACTTCTATGCTGTTTCTTTTGTTAAGGATGCACAA
GTAGTTCATGAACTGAAGAATTATTTGAAAAGCTGTGATGCTGATATACACGTCATTGTA
AAAATTGAAAGTGCAGACTCTATACCAAACTTGCATTCAATTATTACAGCGTCTGATGGG
GCCATGGTTGCAAGAGGAGATCTTGGTGCAGAACTCCCTATTGAAGAGGTTCCACTTTTG
CAGGAAGAAATAATCACCATATGTCGTAGCATGGGAAAGGCCGTTATTGTGGCAACAAAT
ATGCTGGAAAGCATGATTGTTCACCCGACACCAACCAGAGCCGAGGTATCCGATATTGCA
ATTGCTGTTCGAGAAGGTTCTGATGCAATAATGCTTTCTGGGGAAACTGCTCATGGAAAG
TTCCCACTAAAAGCCGTGAAAGTAATGCACACCGTAGCATTACGGACAGAAGCCACTATA
CCTGGTGGTCAAATGCCACCAAATATTGGTCAAGTATTCAAGAACCACATGAGTGAGATG
TTTGCTTACCATGCAACCATGATGTCTAATACCCTTGGAACCTCAACTGTTGTCTTCACT
AGATCAGGCTTCATGGCTATCCTTTTGAGCCACTATCGACCTTCAGGCACCATATTTGCT
TTTACAGATCAAAAGAGGATACAACAGAGGTTGGCTTTGTATCAAGGAGTCTGTCCTATT
TACATGGAATTCTCTGAAGATGCTGAAGAGACTTTCACAAGGGCCTTGGATTTGCTGCAG
AAGCAAGGAATGGTGAAATCAGGAGAAGAAGTAGCACTAGTACAAAGTGGCACGCAACCC
ATATGGAGGTTCCAATCCACTCACAATATCCAGGTCCGAACAGTGTAA
>GmPK26 SoyZH13_20G174800.m1
ATGCATTCCAGCCCTTTGCTTCTTGAGGAACCCATTAGGATGGCATCCATCCTTGAGCCA
TCCAAGCCTACTTTTTTTCCGGCTATGACGAAAATTGTTGGCACACTTGGTCCAAAGTCA
CGATCAGTTGATATAATTTCCCATTGCCTTGATGCAGGAATGTCTGTGGCAAGGTTTGAC
TTTTCATGGGGTGATCCAGAATACCATCAAGAGACATTGGAAAATTTGAGAGTTGCTATC
AAAAGTACCAAGAAACTCTGTGCGGTTATGCTAGATACTGTGGGTCCAGAATTACAGATT
GAGAATAAGACTGATCACCCAATCACCCTTGAAGCAGACACATTAGTTGTCTTAACTCCA
GATCAAAATAAAGAAGCTAGTTCAAATCTCTTACCATTAAATTTTACCGGGCTATCAAAG
GCTGTGAAGAAGGGTGATACTATTTTTATTGGAAAATACTTGTTTACTGGAAGTGAAACA
GCTTCTGTATGGCTGGAGGTCAGTGAGGTGGAAGGTGAGGATGTCACCTGTCTGGTAAAA
AACACTGCCACACTCTCTGGATCATTGTTTACTGTACATGTCTCTCAGATTCACATCGAT
CTTCCTACTCTTGCTGATAAAGATAAGGAGGTAATAAGCACATGGGGTGTTCAAAACAAT
ATTGACTTCCTTTCATTATATACCCGGCACGTTGAAGATATTCGTCATGCACGTGAATTT
CTCTCTAAATTGGGTGACCTGAAGCAGACACATATTTATGCAAAGATTGAAAATATAGAG
GGAATGAAACATTTTGATGAAATATTGAGAGAAGCAGATGGTATCATCCTCGCTCGTGGA
AATTTAGGGATAGAACTCCCACCTGAGAAGGTTTTCTTATTCCAAAAGGCTGCTATTTAC
AAGTGTAACATGGTTGGAAAGCCAGTTGTTGTTACACGTGTTGTGGACTCTATGACTGAT
AATCTAAGACCTACTCGTGCTGAAGCAACAGATGTTGCCAATGCAGTGTTGGATGGAAGT
GACGCAATTCTCCTTGGAGCAGAGACCCTGCGGGGACAATACCCTGTAGAGACCATTTCT
ATAGTTGGAAAAATATGTGCTGAGGCAGAGAAAGTTCATAATCAAGATTTGTATTTTAAG
AAGGCTGTAAAATATGTGGGAGAGCCAATGAGCCATTTGGAATCAATTGCTTCCTCTGCG
GTTCGGGCAGCTATCAAGGTTAAGGCCTCTGTTATTATTTGCTTCACTTCATCTGGAAGA
GCTGCAAGATTGATTGCTAAGTACAGACCAACCATGCCTGTGATATCTGTTGTCATTCCT
CAATTGAAGACAAATCAACTCCGATGGACGTTCACCGGTGCTTTTGAGGCTAGGCAATCT
CTTATTGTGAGAGGTCTTTTTCCTATGCTGGCAGATCCACGACACCCAGCTGAGTCCAGA
AGTGGAACAAATGAATCAATTTTGAAGGTTGCTTTAGACCATGGCAAGGCTTTTGGCATC
ATAAAGCCACATGACCGAGTTGTTGTCTGCCAGAAAGTAGCTGACTCGTCAGTTGTGAAG
ATTCTTGAGCTCGAAGATTGA
>GmPK27 SoyZH13_20G196600.m1
ATGTCAGTCTCACACTCCCTCCACCTCCGCCTCTTCACCCCTCCCCCCACCGCCATTCCC
ACCCACCTCCCACCCCCCACCCTCCTCCTCCCGCGCTCCGCCGCCCACCGCCGCCTCCCC
TCCCTCCGCGCCTCCTCCTCCCCGGAAATCCTGGTCTCCGACAACAACGGTGCCCCCTCC
CCGCCCCCCTCCGATCCGAGCTCCATCGAGGTGGACGCCGTCACGGAGGCCGAGCTCAAG
GAGAACGGCTTCCGCAGCACGCGCAGGACCAAGCTCGTCTGCACTGTGGGCCCCGCCACA
TGCGGCTTCGACCAGCTGGAGGCCCTCGCCGTCGGAGGCATGAACGTCGCCAGAATCAAC
ATGTGCCACGGCACCAGGGAGTGGCACAAGGAGGTCATCGACCGCGTCCGGAGGCTCAAC
CACGAGAAGGGCTTCGCTGTCGCCATCATGATGGACACCGAAGGCAGCGAGATTCACATG
GGTGATCTCGGCGGAGCTTCCTCCGCCAAAGCCGATGACGGTGAGATCTGGACTTTCAGT
GTTAGAGCCTTCGATTCGGCGCTTCCCCAACGCACCATCAATGTCAATTATGAAGGCTTC
GCTGAAGATGTGAAAGTGGGGGATGAACTTTTGGTGGATGGAGGAATGGTTAGGTTTGAG
GTGATTCAGAAAATAGGTCCAGATGTAAAGTGCCGTTGTACTGATCCTGGCTTGTTGCTG
CCGCGGGCCAATCTCACATTTTGGAGGAATGGTAGTTTGGTGAGAGAAAGGAATGCCATG
CTCCCTACTATTTCTTCCAAGGATTGGTTAGACATTGATTTTGGTATTTCTGAGGGTGTT
GATTTTATTGCTATTTCATTTGTCAAGTCTGCTGAAGTTATTACTCATCTTAAAAGCTAT
ATTGCTGCACGATCTCGTGATAGTGATATTTCTGTCATTGCAAAGATAGAAAGTATTGAC
TCATTGAAGAACTTAGAAGAGATCGTTCTAGCGGCAGACGGAGCTATGGTGGCACGAGGA
GACTTGGGAGCTCAAATACCTTTAGAACAGGTTCCATCTGCTCAACAAAGGATTGTTCAG
GTTTGCAGGCAATTGAATAAGCCTGTCATTGTTGCCTCTCAGCTACTTGAATCCATGATT
GAGTACCCTACACCTACAAGAGCTGAAGTTGCAGATGTTTCTGAAGCAGTCAGACAACGA
GCTGATGCTTTAATGCTTTCTGGTGAATCAGCCATGGGCCAGTACCCTGACAAGGCCTTA
ACTGTTTTAAGGAGTGTCAGTTTGAGAATTGAGAGATGGTGGAGGGAAGAAAAACGCTAT
GAAGCTATGTTGCTCCCATCAGTTGGGTCTTATTTTTCAGAAAAGATATCTGAAGAAATC
TGCAATTCAGCTGCTAAGATGGCCAATAATTTAGAGGTGGATGCGCTTTTTGTGTACACA
AAGACAGGGCACATGGCGTCTCTATTGTCTCGTTGCCGTCCTGACTGCCCAATCTTTGCT
TTTACTACCACTTCATCTGTGCGTAGGCGACTGAATCTTCAGTGGGGCTTGATACCTTTC
CGCCTGAGCTTCACAGATGATATGGAGAGCAATCTCAACAGAACCTTTTCATTGCTCAAG
GCCAGAAATCTGATCAAATCTGGTGACCTTGTCATTGCCGTCTCAGACATGTTGCAGTCA
ATACAAGTGATGAATGTTCCTTGA

## Sheet: Protein sequences of 27 GmPK  
Table S1-2 Protein sequences of 27 GmPKs
> GmPK1 SoyZH13_01G183800.m1
>GmPK1 SoyZH13_01G183800.m1
MATINLSSATTSLFQSKHRTKRIPRLPTIARITNHIEGTHLNSPNGSPILGNANNSLEVP
SNNYISLHSSDVRRKTKIVCTIGPSTSSRDMIWNLAQAGMNVARLNMSHGDHASHLQTID
LVKEYNSQFQDKVVAIMLDTKGPEVRSGDVAQPILLKEGQEFCFTTMRGVSTHDTVSVNY
DGFVNDVEFGDVLLVDGGMMSLAVKSKTKDLVKCEVIDGGELKSRRHLNVRGKSATLPSI
TDKDWEDIKFGVDNQVDFFAVSFVKDARVVHELKHYLKSHNADIHVIVKIESADSIPNLH
SILSASDGAMVARGDLGAELPIEEVPLLQEDIIRRCQIMQKPVIVATNMLESMINHPTPT
RAEVSDIAIAVRQGADAIMLSGETAHGKFPLKAVKVMHTVALRNESSVQSGVSYPSQLSS
HESHMGEMFAFHATTMSNTLNTPIIVFTRTGSMAILLSHYRPYSTIFAFTNEARIKQRLA
LYHGVMSIYMQFSNDVEETFSRALKLLLSKSHLHEGQHVTLVQSGAQPIWREESTHHIQV
RKVHG
>GmPK2 SoyZH13_02G067000.m1
MSSLSFSVRLEDQHPLQGPEIRTGFLKQGKPIEIQRGQGITITTDYSIKGDENMISMSYN
KLAHHLSPASNILCADGTISFTVLECDKENGLVRCRCENSAVLGERKNVNLPGVDKEDIL
EWGVLIRLTSLLSFVRKGSDLVEVRNLLGKHAKSILLMSKVENQEGVANFDEILANSDAF
MVARGDLGMEIPIEKIFLAQKVMKHKSNIQGKPVVTATQMLESAIKSPRPTRAEATNVAN
TVLDGTDCVMLSGETAAGAYPDIAVQTMARICSEAESFIDSTDLFRRVIKTAPTPMSPLE
SMVSAAVRTAYCSNAALILVLTRGGTTSKLVAKYTPSMPILEETPLRHSLIYRGLIPVLG
TGSYGDSMTESTEETIELALSYAKKNDLCKTGDSVVALHRLESSTVIKILDV
>GmPK3 SoyZH13_02G067100.m1
MENPIEKIFLAQKVMIHKSNIQGKPVVTATQMLESMIKSPRPTRAEATDVANAVLDGTDC
VMLSGETSAGAYPDIAVQTMASSNSSESFGEHGFGRMVVPEIITDSFEWFCSEETPARLS
LIYRGLIPVLDTGSYGDSMTESTEETIELTLSYAKKNNLCKPGNSVVALHRLESSTVIKI
LDVW
>GmPK4 SoyZH13_02G153600.m1
MQSSPLLLEEPIRMASILEPSKPSFFPAMTKIVGTLGPKSRSVDVISQCLEAGMSVARFD
FSWGDPEYHQETLENLRAAIKSTKKLCAVMLDTVGPELQVVNKTEHPISLQADTLVVLTP
DQNKEATSNLLPVNFSGLSKAVKNGDTIFIGQYLFTGSETTSVWLEVSEVNGDDVTCVIK
NSATLAGSLYTLHVSQIHIDLPTLDNKDKEVISTWGAQNNIDFLSLSYTRHAEDVRHARE
FLSKLGNLKQTQIFAKIENIEGLTHFDEILREADGIILSRGNLGIDLPPEKVFLFQKAAI
YKCNMAGKPAVVTRVVDTMTDNLRPTRAEATDVANAVLDGSDAIVLGAETLRGLYPVETI
STVGKICAEAEKVYNQDLYFKKAVKFVGEPMTHLESIASSAVRAAIKVKASVIICFTSSG
RAARLIAKYRPTMPVISVVIPQLKTNQLRWTFTGAFEARQSLIVRGLFPMLADPRHPAES
KSATNESILKVALDHGKAFGIIKAHDRVVVCQKVGDSSVVKIIELDE
>GmPK5 SoyZH13_03G170700.m1
MHSSHLLLEEPIRMVSILEPSKPNFFPAMTKIVGTLGPKSRSVEVISACLKAGMSVARFD
FSWDDPEYHQETLENLKNAIKTTKKLCAVMLDTVGAEMQVVNKSEKAISLEADGQVVLTP
DRGQEASSQILPINFDGLAKSMKKGDTIFIGQYLFTGSETTSVWLEVSEVKGQDVICTIK
NSATLAGSLFTLHASQVHIDLPTLTDKDKEVISTWGVKNKIDFLSLSYTRHAEDVRQARE
FLSKLGDLSQTQIFAKIENVEGLTHFDEILQEADGIILSRGNLGIDLPPEKVFFFQKSAL
YKCNMAGKPAVLTRVVDSMTDNLRPTRAEATDVANAVLDGSDAILLGAETLRGLYPVETI
STVGKICAEAEKVFNQDLYFKKTVKYVGEPMTHLESIASSAVRAAIKVKASVIICFTSSG
RAARLIAKYRPTMPVLSVVIPRLKTNQLKWSFSGAFEARQSLIVRGLFPMLADPRHPAES
TSGTNESILKVALDHGKASGVIKSHDRVVVCQKVGDASVVKIIELED
>GmPK6 SoyZH13_05G000800.m1
MANIDIEGILKQQQPYDGRVPKTKIVCTLGPASRSVEMTEKLLRAGMNVARFNFSHGTHD
YHQETLNNLKTAMHNTGILCAVMLDTKGPEIRTGFLKDGKPIQLKEGQEVTITTDYDIKG
DPEMISMSYKKLPVHLKPGNTILCSDGTITLTVLSCDPDAGTVRCRCENTATLGERKNVN
LPGVVVDLPTLTEKDKEDILGWGVPNKIDMIALSFVRKGSDLVNVRKVLGPHAKNIQLMS
KVENQEGVLNFDEILRETDAFMVARGDLGMEIPVEKIFLAQKMMIYKCNLVGKPVVTATQ
MLESMIKSPRPTRAEATDVANAVLDGTDCVMLSGESAAGAYPELAVKIMARICIEAESSL
DYGAIFKEMIRSTPLPMSPLESLASSAVRTANKAKAKLIVVLTRGGSTAKLVAKYRPAVP
ILSVVVPVLSTDSFDWTCSDETPARHSLIYRGLIPILGEGSAKATDAESTEVILEAALKS
ATERALCKPGDAVVALHRIGAASVIKICIVK
>GmPK7 SoyZH13_05G076500.m1
MASFGGELVLDSSSPRSGISNHLSSFSIPLPLIFEKQRSPLMKKIQGLQALHGAALCDIK
ASSSSSEKQFKKEHPNNKSVAVAVKKGDTIFIGKYLFTRSETASVWLEVSEEKGEDVTCL
VKMTATLSGSLFTVHVISTWGVRNNIDFLSLYTRHVEDIRHAREFLSKLGDRKQTHIYAK
IENTEGLQHFDEILREADSIILARGNLGIELPSEKAAIYKCNMVGKPVVVTRVVDSMTDN
LRPTRAEATDVAKQCWMEVMQFSLE
>GmPK8 SoyZH13_05G088000.m1
MPDSALSLSDRVGSSSRQKVKVLSVLDTLPPIAETMSSVMMERHGVRPEHGSVEHGGGLS
HGKFGAKGNGRVIGPEQAVKLLQKVVAHILMGVGFEGAMEGSVEDFSEVMLDTVGTEMQV
VNKSERAISLEANGQVVLTPDQGQEASSEILPINFDGLAKKGDTIFIGQYLFIGIVQVSE
VKGQDVVCIIKNIATLVGSLFTLHASQIHIDLPTLTEKDQEVISSWGVKNKIDFLSLSYT
RHAEDVHHAREFLSKLGDLSQTQIFAKIENVEENYVILFLSVSDSQISIVREGGRTGLCC
RKRETVTWGWPLDELSYLKFFNQDLYFKRTVKYVGEPMTHLESIASSTVRAAIKVKASII
ICFTSSGRAARLIAKYRPTMNYLL
>GmPK9 SoyZH13_07G210000.m1
MATRVVAEQKPKTKIVCTLGPASRSVPMIEKLLRAGMNVARFNFSHGSHEYHQETLDNLR
AAMENTGILCAVMLDTKGPEIRTGFLKDSKPIQLKQGNEITISTDYDLKGDEKTICMSYK
KLPEDVRPGMVILCADGTISFTVLSCDKQAGLVQCRCENSATLGERKNVNLPGVIVDLPT
LTDKDKEDILAWGVPNKIDMIALSFVRKGSDLVEVRKVLGKHAKNIMLMSKVENQEGVAN
FDEILANSDAFMVARGDLGMEIPIEKIFLAQKVMIYKCNIQGKPVVTATQMLESMIKSPR
PTRAEATDVANAVLDGTDCVMLSGETAAGAYPDLAVRTMAKICIEAESTLDYGDVFKRIM
EHSPVPMSPLESLASSAVRTANSARAALILVLTRGGSTAKLVAKYRPGMPILSVVVPELK
TDTFDWACSDEAPARHSLIFRGLVPVLSAASARASHAETTEEAIEFAMQHAKSKGLCHNG
DSVVALHRVGTASVIKILTVK
>GmPK10 SoyZH13_08G215000.m1
MLDKRAATLFCATWPCVLFGKDGMMSMVVKSTTKDSVKCAVVDGGELKSRMPKVVHELKN
YLKSCGVDIHVIIKIESANSIPNLHSIISASHGTMVARGDLGAELPIEEVPLLQEEIINL
CCSMGKVVIVATYMLESMIVHPTPTRAEVSDITIVVREGSDGIMLSGETTHGKFPLKAMQ
VMHTVTLRTEATIPGGKMPPNIGQVLKNHMSEMFTYTMQP
>GmPK11 SoyZH13_09G112500.m1
MAQVAASRSIQSTPLCPTSGSARDRAQNLLKPPSFASKVFPFVGNNNKRSKLSLRGLQIS
ARKSAPSEVIPVSPEDDPKIEEHLQHLRGVQPFGENSVGMWSKPTFRRKTKIVCTIGPST
NTREMIWKLAEAGMNVARLNMSHGDHASHQKVIDLVKEYNASHGDNVIAIMLDTKGPEVR
SGDLPQPITLMPGQEFTFTIQRGVGTADCVSVNYDDFVNDVEVGDMLLVDGGMMSMVVKS
KTKDSVKCEVVDGGELKSRRHLNVRGKSATLPSITEKDWDDIKFGVDNKVDFYAVSFVKD
AEVVHELKNYLKSCGADIHVIVKIESADSIPNLHSIITASDGAMVARGDLGAELPIEEVP
LLQEEIINLCRSMGKAVIVATNMLESMIVHPTPTRAEVSDIAIAVREGSDGIMLSGETAH
GKFPLKAVKVMHTVALRTEATIPGGQMPPNIGPVLKNHMSEMFAYHATMMSNTLGTSTVV
FTRTGFMAVLLSHYRPSGTIFAFTDEKRVQQRLALYQGVCPIYMEFCDDSEATFRRALNL
LQKQGMVKEGEEVALVQSGRQPIWRFQSTHNIQVRKV
>GmPK12 SoyZH13_10G061700.m1
MPSSHLLLEEPIRMVSILEPSKPSFFSAMTKIVGTLGPKSRSVETISGCLKAGMSVARFD
FSWHDPEYHQETLENLKAAIKSTKKLCAVMLDTVGAEMQVVNKSERAISLEANGLVVLTP
DQGQEASSEILPINFDGLAKAVKKGDTIFIGQYLFTGSETTSVWLEVSEVKGQDVVCIIK
NTATLAGSLFTLHASQIHIDLPTLTEKDKEVISTWGVKNKIDFLSLSYTRHAKDVRQARE
FLSKLGDLSQTQIFAKIENVEGLTHFDEILQEADGIILSRGNLGIDLPPEKVFLFQKSAL
YKCNMAGKPAVLTRVVDSMTDNLRPTRAEATDVANAVLDGSDAILLGAETLRGLYPIETI
STVGRICSEAEKVFNQDLYFKRTVKYVGEPMTHLESIASSAVRAAIKVKASIIICFTSSG
RAARLIAKYRPTMPVLSVVIPRLKTNQLKWSFSGAFEARQSLIVRGLFPMLADPRHPAES
TSATNESILKVALDHGKSLGVIKSHDRVVVCQKLGDASVVKIIELED
>GmPK13 SoyZH13_10G163800.m1
MSVSHSLQLRLFTPPPTAIPTHNHLPPPTLLLPRAAHRRFLSLRASFSPETLVSDNNGAP
SPPPPSDPSSIEVDSVTEAELKENGFRSTRRTKLVCTVGPATCGFEQLEALAVGGMNVAR
INMCHGTREWHKEVIDRVRRLNHEKGFAVAIMMDTEGSEIHMGDLGGASSAKADDGEIWT
FSVRAFDSALPQHTINVNYEGFAEDVKVGDELLVDGGMVRFEVIQKIGPDVKCRCTDPGL
LLPRANLTFWRNGSLVRERNAMLPTISSKDWLDIDFGISEGVDFIAISFVKSAEVITHLK
SYIAARSRDSDISVIAKIESIDSLKNLEEIILAADGAMVARGDLGAQIPLEQVPSAQQRI
VEICRQLNKPVIVASQLLESMIEYPTPTRAEVADVSEAVRQRADALMLSGESAMGQYPEK
ALTVLRSVSLRIEKWWREEKRYEAMLLPSVGSYFSEKISEEICNSAAKMANNLEVDALFV
YTKTGHMASLLSRCRPDCPIFAFTTTSSVRRRLNLQWGLIPFRLSFTDDMESNLNRTFSL
LKARNLIKSGDLVVAVSDMLQSIQVMNVP
>GmPK14 SoyZH13_10G185200.m1
MHSSPLLLEEPIRMASILEPSKPTFFPAMTKIVGTLGLKSRSVDTISRCLDAGMSVARFD
FSWGDPEYHQETLENLRVAIKSTKKLCAVMLDTVGPELQIENKTDHPITLEADTLVVLTP
DQTKEAGSNLLPVNFNGLSKAVKKGDTIFIGKYLFTGSETASLWLEVSEVKGEDVTCLVK
NTATLSGSLFTAHVSQIHIDLPTLADKDKEVISTWGVRNNIDFLSLYTRHVEDIRHAREF
LSKLGDLKQTHIYAKIENIEGLKHFDEILREADGIILARGNLGIELPPEKVFLFQKAAIY
KCNMVGKPVVVTRVVDSMTDNLRPTRAEATDVANAVLDGSDAILLGAETLRGQYPVETIS
IVGKICAEAEKVHNQDLYFKKAVKYVGEPMSHLESIASSAVRAAIKVKASVIICFTSSGR
AARLIAKYRPIMPVISVVIPQLKTNQLRWTFTGAFEARQSLIVRGLFPMLADPRHPAESK
SGTNESILKVALDHGKAFGIIKPHDRVVVCQKVADSSVVKILELED
>GmPK15 SoyZH13_10G209900.m1
MSHVVVTRSIHTSLTRPTSGSAHHRAQTLLKPPTFASKVFPQQRNNPSKVCSRSCLVNAR
KSAPTEVVPVSPEDDSKIEEELQHSRGMRQLGDTSVGMWSKPTFRRKTKVVCTIGPSTNT
REMIWKLAEAGMNVARLNMSHGDHASHQKIIDLVKEYNAQSKDNVIAIMLDTKGPEVRSG
DLPQPINLTTGQEFTFTIRRGVGTADCVSVNYDDFVNDVDVGDMLLVDGGMMSLVVKSKT
EDSVKCEVVDGGELKSRRHLNVRGKSATLPSITEKDWDDIKFGVDNKVDFYAVSFVKDAQ
VVHELKNYLKSCDADIHVIVKIESADSIPNLHSIITASDGAMVARGDLGAELPIEEVPLL
QEEIISICRSMGKAVIVATNMLESMIVHPTPTRAEVSDIAIAVREGSDAIMLSGETAHGK
FPLKAVKVMHTVALRTEATIPGGQMPPNIGQVFKNHMSEMFAYHATMMSNTLGTSTVVFT
RSGFMAILLSHYRPSGTIFAFTDQKRIQQRLALYQGVCPIYMEFSEDAEETFTRALDLLQ
EKK
>GmPK16 SoyZH13_10G235900.m1
MVLKSMVASASDLSLVSVAGNSPLDFKNRVFGGRLISLGFRFNKGSKCKGNERFNFEVRA
AVEVGVERSKSKALEGGFGLDVVSEAELTVKGFAGLRKTKLVCTVGPACSSLEDLENLAL
GGMSVARLNMCHGTRDWHRDVIGKIKKLNEEKGFCVSVMIDTEGSQIHVVDHGAPSSVKV
EEGSNWVFTAEHFEGSRPFTVQTNYRGFSEGIEMGDELVIDGGMACFEVVEKTGNDLHCK
CIDAGLFLPGAKLSFWRDGKLVRGNNKLPTLSTKDWADIDFGIAEGVDFFALSFVNHADS
VKDLKNYLSSKSTKSIKVLAKIESSESLHKLEEIVRASDGIMVARGDLGVEIPLEQIPTV
QEDIIYVCRQLNKPVIVASQLLESMVEYPTPTRAEVADVSEAVRQYADALMLSGESAIGS
YAQKALAVLDMASSRMESWSREENRQNLVNYHQLGASLPECITEQICNCAVEMANNLGVD
AIFVYTKYGHMASLLSRNRPNPPIFAFTNDDSTRMALTLQWGVVPLLVDLSDDAESNISK
SVQLMKSRGLISQGDVVLVVSDVAPTRATPMAFQSIQVKTII
>GmPK17 SoyZH13_11G041200.m1
MRSKWEINPSKQSLNAMVTCGDLGAELPIEEVPLLQEDIIIRYQSMQTPVIVATNMLESM
INHPTPRRAEVSDIAIAVRQGADAIMLSGETAHGNDTLYHFQIKEEASLEKVMKDDCNCF
PLKAVNVMHTVALRNESSVQSDVAHPSQLSSHESHMGEMFAFHATTTSNTLNTPIIVFTR
TGSMAILLSHYRPYTTIFAFTNEARIKQRLVLYHGVMPIYMQFSNDAEETFSRALKLLLS
KGHLHEGQHVTLVQSGAQPIWREESTHHIQVRKTLRTEVLVLSLGTGDGSEAKFCEWSEP
CHTWKFTYHT
>GmPK18 SoyZH13_13G130400.m1
MPSSHLLLEEPIRMVSILEPSKPSFFSAMTKIVGTLGPKSRSVETISGCLKAGMSVARFD
FSWHDPEYHQETLENLKAAIKSTKKLCAVMLDTVGAEMQVVNKSEKAISLEANGQVVLTP
DQGQEASSEILPINFDGLAKAVKKGDTIFIGQYLFTGSETTSVWLEVSEVKGQDVVCIIK
NTATLAGSLFTLHASQIHIDLPTLTEKDQEVISSWGVKNKIDFLSLSYTRHAEDVRQARE
FLSKLGDLSQTQIFAKIENVEGLTHFDEILQEADGIILSRGNLGIDLPPEKVFLFQKSAL
YKCNMAGKPAVLTRVVDSMTDNLRPTRAEATDVANAVLDGSDAILLGAETLRGLYPIETI
STVGRICSEAEKVFNQDLYFKRTVKYVGEPMTHLESIASSAVRAAIKVKASIIICFTSSG
RAARLIAKYRPTMPVLSVVIPRLKTNQLKWSFSGAFEARQSLIVRGLFPMLADPRHPAES
TSATNESILKVALDHGKALGVIKSHDRVVVCQKLGDASVVKIIELED
>GmPK19 SoyZH13_16G135700.m1
MEKMLGRNCGKLKTKIVCTLGPSSRSVEMLEKLLKAGMNVARFNFSHGTHSYHQETLDNL
RTAMNNTGILCAVMLDTKGPEIRTGFLNEGKPIQIHRGQEITITTDYSIKGDENMISMSY
KKLAHHLSPGSNILCADGTISFTVLECDKENGLVRCRCENSAVLGERKNVNLPGVVVDLP
TLTEKDKEDILEWGVPNKIDIIALSFVRKSSDLVEVRNVLGKHAKSILLMSKVENQEGVA
NFDEILENSDAFMVARGDLGMEIPIEKIFLAQKVMIHKSNIKGKPVVTATQMLESMIKSP
RPTRAEATDVANAVLDGTDCVMLSGETAAGAYPDIAVQTMARICSEAESFIDYGDLFKRV
METAPTPMSPLESMASAAVRTANCINAALILVLTRGGTTSKLVAKYRPSMPILSLVVPEI
TTDSFEWFCSQEAPARHSLIYRGLIPVLGTGSFGDSMTESTEETIQLALSYAKKNDLCKP
GDSVVALHRLESGTVIKILDVC
>GmPK20 SoyZH13_16G154700.m1
MAQVVASRSIQSTPLCPTSGSARDRTQNLLKPPSFASKVFPLGENNNKRSKLRLRSLQIS
ARKSAPSEVIPMSPEDDPKIEEHLQHLRGVQPFGENSVGMWSKPTFRRKTKIVCTIGPST
NTREMIWKLAEAGMNVARLNMSHGDHASHQKVIDLVKEYNASHEDNVIAIMLDTKGPEVR
SGDLPQPITLMPGQEFTFTIQRGVGTADCVSVNYDDFVNDVEMGDMLLVDGGMMSMVVKS
KTEDSVKCEVVDGGELKSRRHLNVRGKSATLPSITEKDWDDIKFGVDNKVDFYAVSFVKD
AEVVHELKNYLKSCGADIHVIVKIESADSIPNLHSIITASDGAMVARGDLGAELPIEEVP
LLQEEIINLCRSMGKAVIVATNMLESMIVHPTPTRAEVSDIAIAVREGSDGIMLSGETAH
GKFPLKAVQVMHTVALRTEATIPGGKMPPNIGQVLKNHMSEMFAYHATMMSNTLGTSTVV
FTRTGFMAVLLSHYRPSGTIFAFTDEKRVQQRLALYQGVCPIYMEFCDDSEATFRRALDL
LQKQAMVKEGEEVALVQSGRQPIWRFQSTHNIQVRKV
>GmPK21 SoyZH13_19G000600.m1
MANIDIEGILKQQPDDGRVPKTKIVCTLGPASRSVEMTEKLLRAGMNVARFNFSHGTHDY
HQETLNNLKTAMHNTGILCAVMLDTKGPEIRTGFLKDGKPIQLKEGQEITITTDYDIKGD
QEMISMSYKKLPVHLKPGNTILCSDGTITLTVLSCDPDAGTVRCRCENTATLGERKNVNL
PGVVVDLPTLTEKDKEDILQWGVPNKIDMIALSFVRKGSDLVNVRKVLGPHAKTIQLMSK
VENQEGVLNFDEILRETDAFMVARGDLGMEIPVEKIFLAQKMMIYKCNLVGKPVVTATQM
LESMIKSPRPTRAEATDVANAVLDGTDCVMLSGESAAGAYPELAVKIMARICIEAESSLD
YGAIFKEMIRSTPLPMSPLESLASSAVRTANKAKAKLIVVLTRGGSTAKLVAKYRPAVPI
LSVVVPVLSTDSFDWTCSDETPARHSLIYRGLIPILGEGSAKATDAESTEVILEAALKSA
TQRGLCKPGDAVVALHRIGTASVIKICIVK
>GmPK22 SoyZH13_19G175100.m1
MHSGHLLLEEPIRMVSILEPSKPNFFPAMTKIVGTLGPKSRSVEVISACLKAGMSVARFD
FSWGDPEYHQETLENLKNAIKTTKKLCAVMLDTVGAEMQVVNKSEKAISLQADGQVVLTP
DRGQEASSQILPINFDGLAKSMTKGDTIFIGQYLFTGSETTSVWLEVSEVKGQDVICTIK
NSATLAGSLFTLHASQVHIDLPTLTDKDKEVISTWGVKNKIDFLSLSYTRHAEDVRQARE
FLSKLGDLSQTQIFAKIENVEGLTHFDEILREADGIILSRGNLGIDLPPEKVFFFQKSAL
YKCNMAGKPAVLTRVVDSMTDNLRPTRAEATDVANAVLDGSDAILLGAETLRGLYPVETI
STVGKICAEAEKVFNQDLYFKKTVKYVGEPMTHLESIASSAVRAAIKVKASVIICFTSSG
RAARLIAKYRPTMPVLSVVIPRLKSNQLKWSFSGAFEARQSLIVRGLFPMLADPRHPAES
TSATNESILKVALDHGKASGVIKSHDRVVVCQKVGDASVVKIIELED
>GmPK23 SoyZH13_20G023700.m1
MATTRIEAEKKPKTKIVCTLGPASRSVPMIEKLLRAGMNVARFNFSHGSHEYHQETLDNL
RAAMENTGILCAVMLDTKGPEIRTGFLKDGKPIQLIQGNEITISTDYDLKGDEKTICMSY
KKLPEDVKPGMVILCADGTISFTVLSCDKQAGLVQCRCENSATLGERKNVNLPGVIVDLP
TLTDKDKEDILAWGIPNKIDMIALSFVRKGSDLVEVRKVLGKHAKNIMLMSKVENQEGVA
NFDEILANSDAFMVARGDLGMEIPIEKIFLAQKVMIYKCNIQGKPVVTATQMLESMIKSP
RPTRAEATDVANAVLDGTDCVMLSGETAAGAYPDLAVQTMAKICIEAESTLDYGDVFKRI
MEHSPVPMSPLESLASSAVRTANSARAALILVLTRGGSTAKLVAKYRPGMPILSVVVPEL
KTDSFDWACSDEAPARHSLIFRGLVPVLSAASARASHAETTEEAIEFAMQHAKSKGLCHN
GDSVVALHRVGTASIIKILTVK
>GmPK24 SoyZH13_20G122100.m1
MVLKSMVASASDLSLVSVAGNPPLDLKNRVFGSRVISLGFRFNKGSKWKGNERFNFKVRA
AVEVGVERSKSKALEGGFGLDVVSEAELTVKGFAGLRKTKLVCTVGPACSSMEDLENLAL
GGMSVARLNMCHGTREWHRDVIRKIKKLNEEKGFCVSVMIDTEGSQIHVVDHGAPSSVKV
EEGSNWVFTAEHYEGSRPFTVQTNYRGFSEGTEVGDELVIDGGMACFEVTEKTGNDLHCK
CIDAGLFLPGAKFSFWRDGKLVRGNNKLPTLSTKDWADIDFGIAEGVDFFALSFVNHADS
VKDLKMYLSTKSTKSIKVLAKIESLESLHKLEEIVQASDGIMVARGDLGVEIPLEQIPTV
QEDIIYVCRQLNKPVIVASQLLESMVEYPTPTRAEVADVSEAVRQYADALMLSGESAIGS
YGRKALAVLDMASSRMESWSREENRQSLVSHHQLGESLPECITEQICNCAVEMANNLGVD
AIFVYTKYGHMASLLSRNRPNPPIFAFTNDDSTRMALTLQWGVVPILVDLSDDAESNISK
SVQLMKSRGLISQGDVVLVVSDVAPTRASPMAFQSIQVKTII
>GmPK25 SoyZH13_20G150700.m1
MSQVVATRSIHSSLTRPTSGSAHHRAQTLLKPPTFASKLFGAQRNNPSKVCSRSCLVNAR
KSAPAKVVPVSPEDDSKIEEELQHLRGMQQLGDTSVGMWSKPTFRRKTKVVCTIGPSTNT
REMIWKLAEAGMNVARLNMSHGDHASHQKIIDLVKEYNAQSKDNVIAIMLDTKGPEVRSG
DLPQPINLTTGQEFTFTIRRGVGTADCVSVNYDDFVNDVDVGDMLLVDGGMMSLVVKSKT
EDSVKCEVVDGGELKSRRHLNVRGKSATLPSITEKDWDDIKFGVDNKVDFYAVSFVKDAQ
VVHELKNYLKSCDADIHVIVKIESADSIPNLHSIITASDGAMVARGDLGAELPIEEVPLL
QEEIITICRSMGKAVIVATNMLESMIVHPTPTRAEVSDIAIAVREGSDAIMLSGETAHGK
FPLKAVKVMHTVALRTEATIPGGQMPPNIGQVFKNHMSEMFAYHATMMSNTLGTSTVVFT
RSGFMAILLSHYRPSGTIFAFTDQKRIQQRLALYQGVCPIYMEFSEDAEETFTRALDLLQ
KQGMVKSGEEVALVQSGTQPIWRFQSTHNIQVRTV
>GmPK26 SoyZH13_20G174800.m1
MHSSPLLLEEPIRMASILEPSKPTFFPAMTKIVGTLGPKSRSVDIISHCLDAGMSVARFD
FSWGDPEYHQETLENLRVAIKSTKKLCAVMLDTVGPELQIENKTDHPITLEADTLVVLTP
DQNKEASSNLLPLNFTGLSKAVKKGDTIFIGKYLFTGSETASVWLEVSEVEGEDVTCLVK
NTATLSGSLFTVHVSQIHIDLPTLADKDKEVISTWGVQNNIDFLSLYTRHVEDIRHAREF
LSKLGDLKQTHIYAKIENIEGMKHFDEILREADGIILARGNLGIELPPEKVFLFQKAAIY
KCNMVGKPVVVTRVVDSMTDNLRPTRAEATDVANAVLDGSDAILLGAETLRGQYPVETIS
IVGKICAEAEKVHNQDLYFKKAVKYVGEPMSHLESIASSAVRAAIKVKASVIICFTSSGR
AARLIAKYRPTMPVISVVIPQLKTNQLRWTFTGAFEARQSLIVRGLFPMLADPRHPAESR
SGTNESILKVALDHGKAFGIIKPHDRVVVCQKVADSSVVKILELED
>GmPK27 SoyZH13_20G196600.m1
MSVSHSLHLRLFTPPPTAIPTHLPPPTLLLPRSAAHRRLPSLRASSSPEILVSDNNGAPS
PPPSDPSSIEVDAVTEAELKENGFRSTRRTKLVCTVGPATCGFDQLEALAVGGMNVARIN
MCHGTREWHKEVIDRVRRLNHEKGFAVAIMMDTEGSEIHMGDLGGASSAKADDGEIWTFS
VRAFDSALPQRTINVNYEGFAEDVKVGDELLVDGGMVRFEVIQKIGPDVKCRCTDPGLLL
PRANLTFWRNGSLVRERNAMLPTISSKDWLDIDFGISEGVDFIAISFVKSAEVITHLKSY
IAARSRDSDISVIAKIESIDSLKNLEEIVLAADGAMVARGDLGAQIPLEQVPSAQQRIVQ
VCRQLNKPVIVASQLLESMIEYPTPTRAEVADVSEAVRQRADALMLSGESAMGQYPDKAL
TVLRSVSLRIERWWREEKRYEAMLLPSVGSYFSEKISEEICNSAAKMANNLEVDALFVYT
KTGHMASLLSRCRPDCPIFAFTTTSSVRRRLNLQWGLIPFRLSFTDDMESNLNRTFSLLK
ARNLIKSGDLVIAVSDMLQSIQVMNVP

## Sheet: Protein sequences of 14 AtPKs  
Table S1-3 Protein sequences of PKs in Arabidopsis
>AT1G32440.1
MAAYGQISSGMTVDPQVLSSSRNIGVSLSPLRRTLIGAGVRSTSISLRQCSLSVRSIKISEDSRKPKAYAENGAFDVGVLDSSSYRLADSRTSSNDSRRK
TKIVCTIGPSSSSREMIWKLAEAGMNVARLNMSHGDHASHQITIDLVKEYNSLFVDKAIAIMLDTKGPEVRSGDVPQPIFLEEGQEFNFTIKRGVSLKDT
VSVNYDDFVNDVEVGDILLVDGGMMSLAVKSKTSDLVKCVVIDGGELQSRRHLNVRGKSATLPSITDKDWEDIKFGVDNQVDFYAVSFVKDAKVVHELKN
YLKTCSADISVIVKIESADSIKNLPSIISACDGAMVARGDLGAELPIEEVPLLQEEIIRRCRSIHKPVIVATNMLESMINHPTPTRAEVSDIAIAVREGA
DAIMLSGETAHGKFPLKAVNVMHTVALRTEASLPVRTSASRTTAYKGHMGQMFAFHASIMANTLSSPLIVFTRTGSMAVLLSHYRPSATIFAFTNQRRIM
QRLALYQGVMPIYMEFSDDAEDTYARSLKLLQDENMLKEGQHVTLVQSGSQPIWREESTHLIQVRKIKIGG
>AT2G36580.1
MHSSHLLLEEPIRMTSILEPSKSSFFPALTKIVGTLGPKSRSVEVIAGCLKAGMSVARFDFSWCDADYHQETLENLKIAVKSTKKLCAVMLDTVGPELQV
INKTEKAISLKADGLVTLTPSQDQEASSEVLPINFDGLAKAVKKGDTIFVGQYLFTGSETTSVWLEVEEVKGDDVICISRNAATLGGPLFTLHVSQVHID
MPTLTEKDKEVISTWGVQNKIDFLSLSYCRHAEDVRQARELLNSCGDLSQTQIFAKIENEEGLTHFDEILQEADGIILSRGNLGIDLPPEKVFLFQKAAL
YKCNMAGKPAVLTRVVDSMTDNLRPTRAEATDVANAVLDGSDAILLGAETLRGLYPVETISTVGRICCEAEKVFNQDLFFKKTVKYVGEPMTHLESIASS
AVRAAIKVKASVIICFTSSGRAARLIAKYRPTMPVLSVVIPRLTTNQLKWSFSGAFEARQSLIVRGLFPMLADPRHPAESTSATNESVLKVALDHGKQAG
VIKSHDRVVVCQKVGDASVVKIIELED
>AT3G04050.1
MEKLLAGQTNNGSLKSKTKIVCTLGPASRSVEMVEKLLKAGMNVARFNFSHGSHSYHQETLDNLRTAMENTCIPCAVMLDTKGPEIRTGFLKEGKPVELI
QGQEITISTDYTMEGDSNTISMSYKKLAEDLKSGDVILCSDGTISLTVLSCDKNLGLVRARCENSAVLGERKNVNLPGIVVDLPTLTEKDQEDILQWGVP
NKIDIIALSFVRKGSDLVEVRKLLGENAKSIMLMSKVENQEGVMNFDKILEYSDAFMVARGDLGMEIPIEKMFLAQKMMIQKANALGKPIVTATQMLESM
TKSPRPTRAEATDVANAVLDGTDCVMLSGETAAGAHPETAVLTMSRICKEAEDFIDYDTMHKKIQDIVSLPLSPIESLAASAVSTARSLCAAAIVVLTKG
GYTVELVAKYRPSVPILSVIVPEITRTDDFEWSCSESAAHVARRGLIYRGIVPVMATGASARSSNKDSTEETIQFAIEFAKKKGICKTGDSIVALHKIDG
SSVVKILNVE
>AT3G22960.1
MSQSIQFSTPSHTPHLLHLPHSQFNRPLSSISFRRFPLTTIKYTSIRASSSSSPSPDLDSSSSSSSSQVLLSPNGTGAVKSDERSVVATAVTTDTSGIEV
DTVTEAELKENGFRSTRRTKLICTIGPATCGFEQLEALAVGGMNVARLNMCHGTRDWHRGVIRSVRRLNEEKGFAVAIMMDTEGSEIHMGDLGGEASAKA
EDGEVWTFTVRAFDSSRPERTISVSYDGFAEDVRVGDELLVDGGMVRFEVIEKIGPDVKCLCTDPGLLLPRANLTFWRDGSLVRERNAMLPTISSKDWLD
IDFGIAEGVDFIAVSFVKSAEVINHLKSYLAARSRGGEIGVIAKIESIDSLTNLEEIILASDGAMVARGDLGAQIPLEQVPAAQQRIVQVCRALNKPVIV
ASQLLESMIEYPTPTRAEVADVSEAVRQRSDALMLSGESAMGQFPDKALTVLRTVSLRIERWWREEKRHESVPLQAIGSSFSDKISEEICNSAAKMANNL
GVDAVFVYTTSGHMASLVSRCRPDCPIFAFTTTTSVRRRLNLQWGLIPFRLSFSDDMESNLNKTFSLLKSRGMIKSGDLVIAVSDMLQSIQVMNVP
>AT3G25960.1
MEMLLGGQATNGALRSKTKIVCTLGPASRSVEMIEKLLKAGMNVARFNFSHGSHSYHQETLDNLRTAMDNTGILCAVMLDTKSPVIRTGFLKEGKPIQLK
QGQEITISIDYKIQGDSNTISMSYKKLAEDLKPGDVILCSDGTISLNVLSCDKYLGLVRCRCENSALLGERKNVNLPGIVVDLPTLTEKDKEDIMQWGVP
NKIDIIALSFVRKGSDLIQVRKLLGEHSKSIMLMSKVENQEGVMNFDKILENSDAFMVARGDLGMEIPIEKMFLAQKTMINKANAHGKPVVTATQMLESM
TVSPRPTRAEATDVANAVLDGTDCVMLSGETAAGAHPETAVLTMSRICKEAEDFIDYDILHKKTLGMVSLPLSPIESLAASAVSTARSVFASAIVVLTRG
GYTAELVAKYRPSVPILSVIMPEIAECSDSVAHVARRGLIYRGIIPVVGCSARDSTEEMIRLAIGFAKTKGICKTGDSIVALHKIDGSSIVRIVSVE
>AT3G49160.1
MVGLDSSHLLRDKILCFSSRSHINNQHKKTSYALSLNHMKLPIQRTLAFALARGKGEAESFSRLEATFGDNTSTECTWSFDFPDSKDAMSHLKSEADLSG
SNGANNVASVIEKLNALRSHLLAAEKWNASQLHLCDSKYLECATNLVHYMALRSLDIEQLNSHLASLGLSSLDNNNLDVLAHLNASINLLMNDQNAVTES
WTNVYPKGKSTKKNDKGRVLSYKESLLGKLREGRSTHIMVTIGEEATLSETFITDILKAGTSVIRINCAHGDPSIWGEIIKRVRRTSQMLEMPCRVHMDL
AGPKLRTGTLKPGPCVMKISPKKDAYGNVVSPALVWLCLTGTEPPAHVSPDATISVQGQDFLAGLQIGDSIRLCDARGRKRRLKISKEFHVFNSTGFVAE
CFDTAYIESGTELSVKGKKGRRLVGRVVDVPPKESFVRLKVGDLLVITREGSLDEPSVTVPGAHRLTCPSGYLFDSVKPGETIGFDDGKIWGVIKGTSPS
EVIVSITHARPKGTKLGSEKSINIPQSDIHFKGLTSKDIKDLDYVASHADMVGISFIRDVHDITVLRQELKKRKLDDLGIVLKIETKSGFKNLSLILLEA
MKCSNPLGIMIARGDLAVECGWERLANMQEEIIAICKAARVPVIMATQVLESLVKSGVPTRAEITDAANAKRASCVMLNKGKNIVEAVSMLDTILHTKLI
YKKSDSENLH
>AT3G52990.1
MHSSHLLLEEPIRMASILEPSKSSFFPALTKIVGTLGPKSRSVEALSGCLKAGMSVARFDFSWGDADYHQETLDNLKVAVRSTKKLCAVMLDTVGPELQV
INKSEKAITLKADGLVTLTPNQDQEASSEVLPINFNGLAKAVKKGDTIFVGQYLFTGSETTSVWLEVDEVKGDDVICLSRNAATLAGSLFTLHSSQVHID
LPTLTEKDKEVISTWGVQNKIDFLSLSYCRHAEDVRQTREMLKKLGDLSQTQIFAKIENVEGLTHFDEILQEADGIILSRGNLGIDLPPEKVFLFQKAAL
YKCNMAGKPAVLTRVVDSMTDNLRPTRAEATDVANAVLDGSDAILLGAETLRGLYPVETISTVGRICAEAEKVFNQDLYFKKTVKYVGEPMTHLESIASS
AVRAAIKVKASVIICFTSSGRAARLIAKYRPTMPVISVVIPRVKTNQLKWSFSGAFEARQSLIVRGLFPMLADPRHPAESTSATNESVLKVALDHGKHAG
VIKSHDRVVVCQKVGDASVVKIIELED
>AT3G55650.1
MEMLLGGQATNGALRSKTKIICTLGPVSRSVEMIEKLLKAGMNVARFNFSHGSHSYHQETLDNLRTAMDNTGILSAVMLDTKGPEIRTGFLKEGKPIQLN
QGQEITISIDYMIEGDSNVISMSYKKLAEDVKPGDVILCSDGTISLTVLSCDKSFGLVRCRCENSAILGERKNVNLPGIVVDLPTLTEKDKEDIIQWGVP
NKIDIIALSFVRKGSDLTEVRRLLGEHSKNIMLMSKVENQEGVMNCEKILENSDAFMVARGDLGMEIPIEKMFLAQKTMIKMANALGKPVVTATQMLESM
TVSPRPTRAEATDVANAVLDGTDCVMLSGETAAGAHPEAAVLTMSRICKEAEDFIDYDILHKKTLGMVSLPLSPIESLAASVVSTAQSVFASAIVVLTKG
GYTAELVAKYRPSVPILSVIVPEIAQGNDMEMSCSDSVAHAARRGLIYRRIIPVVATGSSARDSNKDATEEMINLAIGFAKTKGICKNGDSIVALHKIDG
SSVVKIVTVE
>AT3G55810.1
MEMLLGGRATNGALRSKTKIVCTLGPVSRSVEMIEKLLKAETLDNLRTAMNNTGILCAVMLDTKGPEIRTGFLKEGKPIQLNQGQEITISIDYKIEGDSN
IISMSYKKLAEDVKPGDVILCSDGTISLTVLSCDKSFGLVRCRCENSTILGERKNVNLPGIVVDLPTLTEKDKEDIIQWGVPNKIDIIALSFVRKGSDLT
EVRKLLGEHSKNIMLMSKVENQEGVMNCEKILENSDAFMVARGDLGMEIQIEKMFLAQKTMIKMANALGKPVVTATQMLESMTVSPRPTRAEATDVANAV
LDGTDCVMLSGETAAGAHPEAAVLTMSRICKEAEDFIDYDILHKKTLGMLSLPLSPIESLAASVVSTAQSVFASAIVVLTKGGYTAELVAKYRPSVPILS
VIVPEIAQGNDIEMSCSDSVAHVARRGLIYRGIIPVVATGSSARDSNKDATEEMINLAIGFAKTKGICKNGDSIVALHKIDGSSVVKIVSVE
>AT4G26390.1
MAMEQRPKTKIVCTLGPASRSVPMVEKLLMAGMSVARFNFSHGSYEYHQETLDNLRQAMLNTGMLCAVMLDTKGPEIRTGFLKDGKPIQLKQGQEITIST
DYDLKGDEKTICMSYKKLAQDVNPGMVILCADGTISLKVLSCDKEKGTVRCRCENTSMLGERKNVNLPGVVVDLPTLTEKDKQDILEWGVPNQIDMIALS
FVRKGSDLVQVRKLLGKHAKTILLMSKVENQEGVANFDDILINSDAFMIARGDLGMEIPIEKIFLAQKVMIYKCNFMGKPVVTATQMLESMIKSPRPTRA
EATDVANAVLDGTDCVMLSGETAAGAYPELAVRTMAKICVEAESTLDYGDIFKRIMLHAAVPMSPMESLASSAVRTATSSRATLMMVLTRGGSTARLVAK
YRPGIPILSVVVPEITSDSFDWACSNEAPARHSLIYRGLVPVLYAGSARASIDESTEETLEFASEYGKKKQLCKTGDSVVALFRTGNAIVIKILTVK
>AT5G08570.1
MSNIDIEGILKELPNDGRIPKTKIVCTLGPASRTVSMIEKLLKAGMNVARFNFSHGSHEYHQETLDNLRSAMHNTGILAAVMLDTKGPEIRTGFLKDGNP
IQLKEGQEITITTDYDIQGDESTISMSYKKLPLDVKPGNTILCADGSISLAVLSCDPESGTVRCRCENSAMLGERKNVNLPGVVVDLPTLTDKDIEDILG
WGVPNSIDMIALSFVRKGSDLVNVRKVLGSHAKSIMLMSKVENQEGVINFDEILRETDAFMVARGDLGMEIPIEKIFLAQKLMIYKCNLAGKPVVTATQM
LESMIKSPRPTRAEATDVANAVLDGTDCVMLSGESAAGAYPEIAVKVMAKICIEAESSLDYNTIFKEMIRATPLPMSPLESLASSAVRTANKARAKLIIV
LTRGGSTANLVAKYRPAVPILSVVVPVMTTDSFDWSCSDESPARHSLIYRGLIPMLAEGSAKATDSEATEVIIEAALKSATQRGLCNRGDAIVALHRIGA
ASVIKICVVK
>AT5G52920.1
MAQVVATRSIQGSMLSPNGGSVSTRSEKLLKPASFAVKVLGNEAKRSGRVSVRSRRVVDTTVRSARVETEVIPVSPEDVPNREEQLERLLEMQQFGDTSV
GMWSKPTVRRKTKIVCTVGPSTNTREMIWKLAEAGMNVARMNMSHGDHASHKKVIDLVKEYNAQTKDNTIAIMLDTKGPEVRSGDLPQPIMLDPGQEFTF
TIERGVSTPSCVSVNYDDFVNDVEAGDMLLVDGGMMSFMVKSKTKDSVKCEVVDGGELKSRRHLNVRGKSATLPSITEKDWEDIKFGVENKVDFYAVSFV
KDAQVVHELKKYLQNSGADIHVIVKIESADSIPNLHSIITASDGAMVARGDLGAELPIEEVPILQEEIINLCRSMGKAVIVATNMLESMIVHPTPTRAEV
SDIAIAVREGADAVMLSGETAHGKFPLKAAGVMHTVALRTEATITSGEMPPNLGQAFKNHMSEMFAYHATMMSNTLGTSTVVFTRTGFMAILLSHYRPSG
TIYAFTNEKKIQQRLALYQGVCPIYMEFTDDAEETFANALATLLKQGMVKKGEEIAIVQSGTQPIWRSQSTHNIQVRKV
>AT5G56350.1
MAMIEQRPKTKIVCTLGPASRSVPMVEKLLRAGMNVARFNFSHGSHEYHQETLDNLHQAMLNTGILCAVMLDTKGPEIRTGFLKDGKPIQLKQGQEITIS
TDYDLKGDENTICMSYKKLAVDVNPGMVILCADGTISLLVLSCDKENGTVRCRCENSAMLGERKNVNLPGVVVDLPTLTEKDKEDIMQWGVPNQIDMIAL
SFVRKGSDLVQVRKLLGKHAKNILLMSKVENQEGVANFDDILVNSDAFMIARGDLGMEIPIEKIFLAQKVMIYKCNIQGKPVVTATQMLESMIKSPRPTR
AEATDVANAVLDGTDCVMLSGETAAGAYPELAVRTMAKICVEAESTLDYGDVFKRIMLYSPVPMSPLESLASSAVRTANSARATLIMVLTRGGSTARLVA
KYRPGMPILSVVVPEIKTDFFDWSCSDESPARHSLIFRGLIPVLYAGSARASHDESTEEAIEFATQYGKEKELCKTGDSVVALLRVGNASVIKILTVK
>AT5G63680.1
MSNIDIEGILKELPNDGRTPKTKIVCTLGPASRSVTMIEKLLKAGMNVARFNFSHGSHEYHQETLDNLRTAMQNTGILAAVMLDTKGPEIRTGFLKDGNP
IQLKEGQEITITTDYDIKGDEKTISMSYKKLPVDVKPGNTILCADGSISLAVVSCDPNAGTVICRCENTAMLGERKNVNLPGVVVDLPTLTDKDVEDILK
WGVPNNIDMIALSFVRKGSDLVNVRKVLGSHSKSIMLMSKVENQEGVLNFDEILRETDAFMVARGDLGMEIPIEKIFLAQKMMIYKCNLAGKPVVTATQM
LESMIKSPRPTRAEATDVANAVLDGTDCVMLSGESAAGAYPEIAVKTMAKICIEAESSLDYNTIFKEMIRATPLPMSTLESLASSAVRTANKAKAKLIIV
LTRGGTTAKLVAKYRPAVPILSVVVPVFTSDTFNWSCSDESPARHSLIYRGLIPVLGEGSAKATDSESTEEIIESALKSATEKGLCNHGDAVVALHRIGA
ASVIKICVVK

## Sheet: Protein sequences of 10 OsPKs  
Table S1-4 Protein sequences of PKs in Rice
>LOC_Os10g42100.1
MAAAAAEIVGSAAARMAAPAVRPAPPAAAAAAAPPQPRRAVAARSLRTSTSDRVAADLAL
GSNGSLSAQNIAENTADATSQVVSANSRRKTKIVCTIGPSTNTREMIWKLAETGMNVARM
NMSHGDHQSHQKVIDLVKEYNAKNTDGNVIAIMLDTKGPEVRSGDVPEPIMLEEGQEFNF
TIKRGVSTKDTVSVNYDDFINDVEVGDILLVDGGMMSLAVKSKTADTVKCEVVDGGELKS
RRHLNVRGKSATLPSITEKDWEDIKFGVENGVDFYAVSFVKDAKVIHELKDYLKSANADI
HVIPKIESADSIPNLQSIIAASDGAMVARGDLGAELPIEEVPLLQEEIVRTCRSMQKPVI
VATNMLESMIDHPTPTRAEVSDIAIAVREGSDAIMLSGETAHGKFPLKAVKVMHTVAQRT
ESSLYNPTTSPSLVAHPQALLNEEFSQSQLSKMFGSHATMMANTLCTPIIVFTRTGSMAV
LLSHYRPSSTIFAFTNEERVKQRLALYQGVVPIYMKFSDDAEETFSRAISSLLNAQFVKE
GDYVTLVQSGVKSIWREESTHHIQVRKVQG*
>LOC_Os04g58110.1
MANIDMGKILAGLENDDARVPKTKLVCTLGPASRSVPMLEKLLRAGMNVARFNFSHGTHE
YHQETLDNLRQAMHNTGVLCAVMLDTKGPEIRTGFLKDGKPIKLTKGQELTVTTDYEIKG
DENMITMSYKKLPVDVKPGNVILCADGTISLTVLSCDPKAGTVRCRCENTAMLGERKNCN
LPGIVVDLPTLTEKDKEDILGWGVPNDIDMIALSFVRKGSDLVTVRQLLGQHAKRIKLMS
KVENQEGVVNFDEILRETDAFMVARGDLGMEIPVEKIFLAQKMMIYKCNLAGKPVVTATQ
MLESMIKSPRPTRAEATDVANAVLDGTDCVMLSGESAAGAYPEVAVKIMARICVEAESSL
DNEAVFKEMIRSAPLPMSPLESLASSAVRTANKAKAALIVVLTRGGTTAKLVAKYRPRVP
ILSVVVPVLTTDSFDWTISSEGPARHSLIYRGLVPLLAEGSAKATDSESTEVILDAALKS
AVQKQLCKPGDAVVALHRIGVASVIKICIVK*
>LOC_Os07g08340.1
MAATAAAAHTLLHLAAPRKPSAGPPLPPATLRLPSRRLARLTASCSSGSGNNSAADFPNP
NGILVAPPSAAAVAAASSHIDVDVATEADLRENGFRSTRRTKLVCTVGPATCGADELEAL
AVGGMNVARVNMCHGDREWHRGVIRAVRRLNEEKGFAVAVMMDTEGSEIHMGDLGGAAAA
KAEDGEIWTFSVRSFEAPPPERTIHVNYEGFAEDVRVGDELLVDGGMARFEVVEKLGPDV
KCRCTDPGLLLPRANLTFWRDGSIVRERNAMLPTISSKDWLDIDFGISEGVDFIAVSFVK
SAEVINHLKSYIAARSRGSDIAVIAKIESIDSLKNLEEIIRASDGAMVARGDMGAQIPLE
QVPSVQQKIVKLCRQLNKPVIVASQLLESMIEYPTPTRAEVADVSEAVRQRADALMLSGE
SAMGRYPEKALSVLRSVSLRIEKWWREEKRHEELELKDVSSSFSDKISEEICISAAKMAN
KLEVDAVFVYTNTGHMASLLSRCRPDCPIFAFTTSTSVRRRLNLQWGLIPFRLSFSDDME
SNLNRTFSLLKARGMIQSGDLVIALSDMLQSIQVMNVP*
>LOC_Os01g47080.1
MAQVVAAAGTAAAVAAVGRPLGGGGSGADALRPAARLSFAPRWCGGSAGAARARRESAVT
SVISRAPRLDAEVLPVSADDDADVKEEENFQHLKAIQQLATSANGVWSKPNVRRKTKIVC
TIGPSTNTKEMIWKLAEAGMNVARLNMSHGDHASHQKVIDLVKEYNAQTKDNVIAIMLDT
KGPEVRSGDLPQPIMLETGQEFTFTIKRGVGTETCVSVNYDDFVNDVEVGDMLLVDGGMM
SLLVKSKTEDSVKCEVIDGGELKSRRHLNVRGKSATLPSITDKDWDDIKFGVENQVDYYA
VSFVKDAQVVHELKDYLRSSNADIHVIVKIESADSIPNLHSIITASDGAMVARGDLGAEL
PIEEVPLLQEEIIRMCRSMGKAVIVATNMLESMIVHPTPTRAEVSDIAIAVREGSDGIML
SGETAHGKFPLKAVKVMHTVALRTEATMSGGETPANLGQVFKNHMSEMFAYHSTMMSNTL
GTSIVVFTRTGFMAILLSHYRPSGTIFAFTDQERVRQRLALYQGVCPVQMEFSDDAEKTF
GDALSYLLKHGMVKEGEEVALVQSGRQPIWRSQSTHNIQVRKV*
>LOC_Os01g16960.1
MAVMEEQQEGAAGVMRRRPKTKIVCTLGPASRSVEMIGRLLRAGMCVARFNFSHGSHEYH
QETLDNLRAAMESTGILCAVMLDTKGPEIRTGFLKDGKPVQLKKGQEITVSTDYSIKGDD
NMISMSYKKLAVDLKPGSVILCADGTITLTVLHCDKEQGLVRCRCENTAMLGERKNVNLP
GVIVDLPTLTEKDKEDILKWGVPNKIDMIALSFVRKGSDLVEVRKVLGKHAKSIMLMSKV
ENQEGVANFDDILAQSDAFMVARGDLGMEIPIEKIFYAQKVMIFKCNIQGKPVVTATQML
ESMIKSPRPTRAEATDVANAVLDGTDCVMLSGETAAGAYPELAVRTMAKICLQAESCVDH
AAVFKSITASAPIPMSPLESLASSAVRTANSAKAALILVLTRGGTTARLVAKYRPSMPIL
SVVVPELKQTDSFDWTCSDEAPARHSLIVRGVIPMLSAATAKAFDNEATEEALGFAISNA
KAMGLCNSGESVVALHRIGTASVIKLLTAN*
>LOC_Os03g46910.1
MATSAAAAASTLPYLVAAASSSAAARRRGAHRIRASSAAAEVEGAMDVVSEAELREKGFM
GLRKTKLVCTVGPACVGALPALARGGMGVARVNLCHGGRGWHRAVMREVRRLNEEEGFCV
SLMVDTEGSQLLVADHGGAASVKAEDGSEWLFTSKRTDESHPFTMHVNFDKFSEDILVGD
ELVIDGGMATFEVIEKVGNDLRCKCTDPGLLLPRAKLSFWRNGKLVERNFGLPTLSAKDW
ADIEFGIAEGVDCIALSFVKDANDIKYLKTYLSRKSLEHIKIFAKVESLESLKNLKDIIE
ASDGVMVARGDLGVQIPLEQIPAIQEAIVDLCRRLNKPVIVASQLLESMVEYPTPTRAEV
ADVSEAVRQYADAVMLSAESAIGAYPQKALAVLRAASERMESWSREENMQKLLPQHQLAI
ALPDRISEQICTSAAEMANNLAVDAIFVYTKYGHMASLLSRNRPNPPIFAFTDNANSRKS
MNLYWGVIPLQLPLSNNMEDNFNQTIKLMKSKGSVKSGDTVLVVADSDLNRPRAATSVFQ
SIQVRIVD*
>LOC_Os03g20880.1
MAAAVRPTVKGSCSSGGHAGAGRGAGWAPRRRDRRRGGPRRGRSTRASSRRGRRRPRSGY
QSRVSRAEQVGPEIRTGFLKDGKPIQLKQGKEITITIDYSIKGDENLISMSYHKLAIDLK
PGSTILCADGTITLTVLSCDCEQGLVRCRCENSAMLGERKNVNLPGVIVDLPTLTEKDKV
DILQWGVPNKIDMIALSFVRKGSDLMLVRSVLGEHAKSILLMSKVENQEGVANVDEIIAN
SDAFMVARGDLGMEIPIEKIFYAQKVMIHKCNIHGKPVVTATQMLESMIKSPCPTRAEAT
DVANAVLDGTDCVMFSGETAAGAYPELAVQTMANICSRAELYLDYPFIFKKLSSEAPVPL
SPLESLASSAVQTANISKASLILVLTRGGTTARLIAKYRPAMPVLFVVVPELKADDSFNW
TCSDEAPARQSHCQGFDPNAEHRYTKGI*
>LOC_Os12g05110.1
MHSTNLLLEEPIRMASILEPSKPSFFPAMTKIVGTLGPKSRSVDTISSCLKAGMSVARFD
FSWGDAEYHQETLENLKVAIKSTKKLCAVMLDTVGPELQVVNKSEASISLEENGTVILTP
DQGQEASSQVLPINFAGLAKAVKPGDTIFVGQYLFTGSETTSVWLEVSQIKGDDVVCVIK
NTATLAGSLFTLHCSQIHIDLPTLSDEDKEVIRKWGAPNKIDFLSLSYTRHVEDVRQARE
FLSKLGDLSQTQIFAKIENVEGLNNFDEILQEADGIILSRGNLGIDLPPEKVFLFQKSAL
HKCNMAGKPAVVTRVVDSMTDNLRPTRAEATDVANAVLDGSDAILLGAETLRGLYPVETI
SIVGKICAEAEKVFNQDLYFKRTVKHVGEPMTHLESIASSAVRAAIKVKASVIICFTSSG
RAARLIAKYRPTMPVLSVVIPRLKTNQLRWSFTGAFEARQSLIVRGLFPMLADPRHPAES
TNATNESVLKVALDHGKVSGVIKSHDRVVVCQKVGDSSVVKIIELDD*
>LOC_Os11g05110.1
MHSTNLLLEEPIRMASILEPSKPSFFPAMTKIVGTLGPKSRAVDTISSCLKAGMSVARFD
FSWGDAEYHQETLENLKLAIKSTKKLCAVMLDTVGPELQVVNKSEAAISLEANGTVVLTP
DQGQEASSELLPINFSGLAKALKPGATIFVGQYLFTGSETTSVWLEVSEVKGDDVVCVIK
NSATLAGSLFTLHCSQIHIDLPTLSDEDKEVIRRWGAPNKIDFLSLSYTRHAEDVRQARE
FLSKLGDLSQTQIFAKIENVEGLNHFDEILQEADGIILSRGNLGIDLPPEKVFLFQKSAL
HKCNMAGKPAVVTRVVDSMTDNLRPTRAEATDVANAVLDGSDAILLGAETLRGLYPVETI
SIVGKICAEAEKVFNQDLYFKRTVKYVGEPMTHLESIASSAVRAAIKVKASVIICFTSSG
RAARLIAKYRPTMPVLSVVIPRLKTNQLRWSFTGAFEARQSLIVRGLFPMLADPRHPAES
TSATNESVLKVALDHGKASGVIKSHDRVVVCQKVGDSSVVKIIELDD*
>LOC_Os11g10980.1
MQGANMLLDEPVRLTSVLTPVKPKVFPSLTKIVGTLGPNSHSVEVIQECLTAGMAVARFD
FSWMDASYHQETLNNLRKAAQNVNKLCPVMLDTLGPEIQVHNSTGGPIELKAGNHVTITP
DLSKAPSSEILPIKFGGLAKAVKKGDTLFIGQYLFTGSETTSSWLEVVETSGENVECLVT
NTATLAGPMFTLHVSKAHVSLPTLSDYDKEVISTWGLHNSVDIISLSHTRSAEDVRELRS
FLQSHGLQDTQIYAKVENTEGLDHFDEILQEADGVIISRGDLGIDLPPEDVFISQKTAIK
KCNLAGKPVIITRVVDSMIDNLRPTRAEATDVANAVLDGTDGILLGAETHRGPYPVDAVS
TVGRICAEAESVYNQLVHFKKLVKHVGDPMPHEESVASSAVRTAMKVKAAAIVVFTFSGR
AARLVAKYKPPMPVLAVVFPREGSDPTKWRSYGTTQARQCFAARGVYPLMASTEEAETGG
LTREEYGIKLAQNYGRSVGMLKPYDRLIIFQKIGDSSVVKIIECDSS*
