# Supplementary material for: Characterization of the pyruvate kinase gene family in soybean and identification of a putative salt responsive gene GmPK21
Source: BMC Genomics. 2024 Jan 22;25:88. doi: 10.1186/s12864-023-09929-7 (PMC10802038; doi:10.1186/s12864-023-09929-7)
Supplement: Supplementary file 5 — Additional file 5: Table S2. Segmental and tandem duplications of GmPK gene pairs in soybean and inference of duplication time. [file 12864_2023_9929_MOESM5_ESM.xlsx]

## Sheet: Table S2
					Table S2 Segmental and tandem duplications of GmPK gene pairs in soybean and inference of duplication time
						Gene pair	Gene name	Duplication type	Non synonymous（Ka）	synonymous (Ks)	Non-synonymou(Ka)/ synonymous (Ks)
						SoyZH13_01G183800 & SoyZH13_11G041200	GmPK1&GmPK17	Segmental	0.06	0.21	0.3
						SoyZH13_02G067000 & SoyZH13_16G135700	GmPK2&GmPK19	Segmental	0.08	0.18	0.45
						SoyZH13_03G170700 & SoyZH13_10G061700	GmPK5&GmPK12	Segmental	0.03	0.49	0.06
						SoyZH13_03G170700 & SoyZH13_10G185200	GmPK5&GmPK14	Segmental	0.1	2.48	0.04
						SoyZH13_03G170700 & SoyZH13_13G130400	GmPK5&GmPK18	Segmental	0.03	0.52	0.05
						SoyZH13_03G170700 & SoyZH13_19G175100	GmPK5&GmPK22	Segmental	0.01	0.12	0.05
						SoyZH13_03G170700 & SoyZH13_20G174800	GmPK5&GmPK26	Segmental	0.1	2.04	0.05
						SoyZH13_05G000800 & SoyZH13_19G000600	GmPK6&GmPK21	Segmental	0.01	0.16	0.05
						SoyZH13_07G210000 & SoyZH13_20G023700	GmPK9&GmPK23	Segmental	0.01	0.13	0.09
						SoyZH13_09G112500 & SoyZH13_10G209900	GmPK11&GmPK15	Segmental	0.07	0.49	0.14
						SoyZH13_09G112500 & SoyZH13_16G154700	GmPK11&GmPK20	Segmental	0.01	0.12	0.1
						SoyZH13_09G112500 & SoyZH13_20G150700	GmPK11&GmPK25	Segmental	0.07	0.48	0.14
						SoyZH13_10G061700 & SoyZH13_13G130400	GmPK12&GmPK18	Segmental	0.01	0.13	0.04
						SoyZH13_10G061700 & SoyZH13_19G175100	GmPK12&GmPK22	Segmental	0.03	0.47	0.07
						SoyZH13_10G185200 & SoyZH13_19G175100	GmPK14&GmPK13	Segmental	0.1	2.32	0.04
						SoyZH13_10G185200 & SoyZH13_20G174800	GmPK14&GmPK26	Segmental	0.01	0.1	0.12
						SoyZH13_10G209900 & SoyZH13_16G154700	GmPK15&GmPK20	Segmental	0.07	0.48	0.15
						SoyZH13_10G209900 & SoyZH13_20G150700	GmPK15&GmPK25	Segmental	0.01	0.07	0.16
						SoyZH13_10G235900 & SoyZH13_20G122100	GmPK16&GmPK24	Segmental	0.02	0.1	0.23
						SoyZH13_13G130400 & SoyZH13_19G175100	GmPK18&GmPK22	Segmental	0.03	0.51	0.06
						SoyZH13_16G154700 & SoyZH13_20G150700	GmPK20&GmPK25	Segmental	0.07	0.47	0.14
						SoyZH13_19G175100 & SoyZH13_20G174800	GmPK22&GmPK26	Segmental	0.1	1.96	0.05
						SoyZH13_02G067000 & SoyZH13_02G067100	GmPK2&GmPK3	tandem	0.15	0.24	0.63
						Note: Ka and Ks indicate nonsynonymous and synonymous substition rates, respectively. Ka/Ks is used to determine the selective pressure or strength after duplication. Ka/Ks values that =1, > 1 or < 1 indicate neutral, positive, and purifying selection, respectively.
