# Supplementary material for: Characterization of the pyruvate kinase gene family in soybean and identification of a putative salt responsive gene GmPK21
Source: BMC Genomics. 2024 Jan 22;25:88. doi: 10.1186/s12864-023-09929-7 (PMC10802038; doi:10.1186/s12864-023-09929-7)
Supplement: Supplementary file 6 — Additional file 6: Table S3. Synteny analysis of PK genes between soybean and other organism (Arabidopsis and Rice). [file 12864_2023_9929_MOESM6_ESM.xlsx]

## Sheet: Table S3
		Table S3-1 Synteny analysis of PK genes between soybean and Arabidopsis
		GmPKgene name	GmPK gene ID	AtPK gene ID
		GmPK1	SoyZH13_01G183800	AT1G32440
		GmPK12	SoyZH13_10G061700	AT2G36580
		GmPK18	SoyZH13_13G130400	AT2G36580
		GmPK22	SoyZH13_19G175100	AT2G36580
		GmPK26	SoyZH13_20G174800	AT2G36580
		GmPK19	SoyZH13_16G135700	AT3G04050
		GmPK27	SoyZH13_20G196600	AT3G22960
		GmPK13	SoyZH13_10G163800	AT3G22960
		GmPK18	SoyZH13_13G130400	AT3G52990
		GmPK22	SoyZH13_19G175100	AT3G52990
		GmPK12	SoyZH13_10G061700	AT3G52990
		GmPK21	SoyZH13_19G000600	AT5G08570
		GmPK25	SoyZH13_20G150700	AT5G52920
		GmPK11	SoyZH13_09G112500	AT5G52920
		GmPK15	SoyZH13_10G209900	AT5G52920
		Note: At, Arabidopsis thaliana.
		Table S3-2 Synteny analysis of PK genes between soybean and rice
		GmPKgene name	GmPK gene ID	OsPK gene ID
		GmPK19	SoyZH13_16G135700	LOC_Os03g20880
		GmPK22	SoyZH13_19G175100	LOC_Os11g05110
		GmPK22	SoyZH13_19G175100	LOC_Os12g05110
		GmPK14	SoyZH13_10G185200	LOC_Os11g05110
		Note: Os, Oryza sativa.
