# Supplementary material for: Characterization of the pyruvate kinase gene family in soybean and identification of a putative salt responsive gene GmPK21
Source: BMC Genomics. 2024 Jan 22;25:88. doi: 10.1186/s12864-023-09929-7 (PMC10802038; doi:10.1186/s12864-023-09929-7)
Supplement: Supplementary file 7 — Additional file 7: Table S4. Cis-regulatory element analysis in soybean PK genes. [file 12864_2023_9929_MOESM7_ESM.xlsx]

## Sheet: Table S4
	Table S4 Cis-regulatory element analysis in soybean PK genes
	Cis-element		Gene name	Gene ID	Motif	Sequence	Position	Stand
	ARE		GmPK1	SoyZH13_01G183800.m1	ARE	AAACCA	141	+
			GmPK2	SoyZH13_02G067000.m1	ARE	AAACCA	500	-
					ARE	AAACCA	810	-
			GmPK4	SoyZH13_02G153600.m1	ARE	AAACCA	318	-
					ARE	AAACCA	1176	+
			GmPK5	SoyZH13_03G170700.m1	ARE	AAACCA	1076	+
			GmPK7	SoyZH13_05G076500.m1	ARE	AAACCA	211	-
					ARE	AAACCA	1064	+
			GmPK8	SoyZH13_05G088000.m1	ARE	AAACCA	118	-
					ARE	AAACCA	416	-
					ARE	AAACCA	543	-
					ARE	AAACCA	1439	+
			GmPK9	SoyZH13_07G210000.m1	ARE	AAACCA	454	+
			GmPK10	SoyZH13_08G215000.m1	ARE	AAACCA	947	+
					ARE	AAACCA	1203	+
			GmPK11	SoyZH13_09G112500.m1	ARE	AAACCA	155	+
					ARE	AAACCA	302	+
					ARE	AAACCA	699	+
					ARE	AAACCA	1319	+
			GmPK12	SoyZH13_10G061700.m1	ARE	AAACCA	45	+
					ARE	AAACCA	1257	+
			GmPK13	SoyZH13_10G163800.m1	ARE	AAACCA	512	-
			GmPK14	SoyZH13_10G185200.m1	ARE	AAACCA	1477	-
			GmPK15	SoyZH13_10G209900.m1	ARE	AAACCA	836	+
					ARE	AAACCA	928	+
			GmPK18	SoyZH13_13G130400.m1	ARE	AAACCA	767	-
					ARE	AAACCA	1032	+
					ARE	AAACCA	1096	+
			GmPK22	SoyZH13_19G175100.m1	ARE	AAACCA	488	+
			GmPK26	SoyZH13_20G174800.m1	ARE	AAACCA	548	+
			GmPK27	SoyZH13_20G196600.m1	ARE	AAACCA	171	-
					ARE	AAACCA	1295	+
	GT1GMSCAM4		GmPK1	SoyZH13_01G183800.m1	GT1GMSCAM4	GAAAAA	173	-
					GT1GMSCAM4	GAAAAA	243	+
			GmPK2	SoyZH13_02G067000.m1	GT1GMSCAM4	GAAAAA	1311	+
					GT1GMSCAM4	GAAAAA	1394	-
			GmPK3	SoyZH13_02G067100.m1	GT1GMSCAM4	GAAAAA	181	+
					GT1GMSCAM4	GAAAAA	251	+
					GT1GMSCAM4	GAAAAA	302	+
			GmPK5	SoyZH13_03G170700.m1	GT1GMSCAM4	GAAAAA	271	+
					GT1GMSCAM4	GAAAAA	1023	+
					GT1GMSCAM4	GAAAAA	1305	+
					GT1GMSCAM4	GAAAAA	1483	+
			GmPK6	SoyZH13_05G000800.m1	GT1GMSCAM4	GAAAAA	204	+
					GT1GMSCAM4	GAAAAA	731	+
					GT1GMSCAM4	GAAAAA	793	+
			GmPK7	SoyZH13_05G076500.m1	GT1GMSCAM4	GAAAAA	263	-
					GT1GMSCAM4	GAAAAA	1422	-
			GmPK8	SoyZH13_05G088000.m1	GT1GMSCAM4	GAAAAA	532	-
			GmPK9	SoyZH13_07G210000.m1	GT1GMSCAM4	GAAAAA	2	-
					GT1GMSCAM4	GAAAAA	102	-
					GT1GMSCAM4	GAAAAA	184	-
					GT1GMSCAM4	GAAAAA	294	-
					GT1GMSCAM4	GAAAAA	584	+
					GT1GMSCAM4	GAAAAA	794	-
					GT1GMSCAM4	GAAAAA	931	+
					GT1GMSCAM4	GAAAAA	975	+
			GmPK10	SoyZH13_08G215000.m1	GT1GMSCAM4	GAAAAA	574	-
			GmPK11	SoyZH13_09G112500.m1	GT1GMSCAM4	GAAAAA	202	+
					GT1GMSCAM4	GAAAAA	513	+
			GmPK12	SoyZH13_10G061700.m1	GT1GMSCAM4	GAAAAA	141	-
					GT1GMSCAM4	GAAAAA	1314	+
					GT1GMSCAM4	GAAAAA	1331	+
			GmPK13	SoyZH13_10G163800.m1	GT1GMSCAM4	GAAAAA	542	-
					GT1GMSCAM4	GAAAAA	1263	+
					GT1GMSCAM4	GAAAAA	1415	+
			GmPK14	SoyZH13_10G185200.m1	GT1GMSCAM4	GAAAAA	123	-
					GT1GMSCAM4	GAAAAA	414	+
			GmPK15	SoyZH13_10G209900.m1	GT1GMSCAM4	GAAAAA	32	-
					GT1GMSCAM4	GAAAAA	1254	-
			GmPK16	SoyZH13_10G235900.m1	GT1GMSCAM4	GAAAAA	165	+
					GT1GMSCAM4	GAAAAA	745	-
					GT1GMSCAM4	GAAAAA	1062	-
					GT1GMSCAM4	GAAAAA	1283	+
			GmPK17	SoyZH13_11G041200.m1	GT1GMSCAM4	GAAAAA	492	+
			GmPK18	SoyZH13_13G130400.m1	GT1GMSCAM4	GAAAAA	175	+
					GT1GMSCAM4	GAAAAA	903	-
			GmPK19	SoyZH13_16G135700.m1	GT1GMSCAM4	GAAAAA	151	+
					GT1GMSCAM4	GAAAAA	262	+
					GT1GMSCAM4	GAAAAA	283	+
					GT1GMSCAM4	GAAAAA	483	-
					GT1GMSCAM4	GAAAAA	931	-
			GmPK20	SoyZH13_16G154700.m1	GT1GMSCAM4	GAAAAA	1304	-
					GT1GMSCAM4	GAAAAA	1421	+
			GmPK21	SoyZH13_19G000600.m1	GT1GMSCAM4	GAAAAA	53	-
					GT1GMSCAM4	GAAAAA	294	+
					GT1GMSCAM4	GAAAAA	624	-
					GT1GMSCAM4	GAAAAA	1244	+
			GmPK22	SoyZH13_19G175100.m1	GT1GMSCAM4	GAAAAA	361	+
					GT1GMSCAM4	GAAAAA	751	+
					GT1GMSCAM4	GAAAAA	1063	+
			GmPK23	SoyZH13_20G023700.m1	GT1GMSCAM4	GAAAAA	255	+
					GT1GMSCAM4	GAAAAA	424	+
					GT1GMSCAM4	GAAAAA	1013	+
			GmPK24	SoyZH13_20G122100.m1	GT1GMSCAM4	GAAAAA	285	+
					GT1GMSCAM4	GAAAAA	982	-
			GmPK25	SoyZH13_20G150700.m1	GT1GMSCAM4	GAAAAA	585	-
					GT1GMSCAM4	GAAAAA	912	-
			GmPK26	SoyZH13_20G174800.m1	GT1GMSCAM4	GAAAAA	115	-
					GT1GMSCAM4	GAAAAA	614	-
					GT1GMSCAM4	GAAAAA	673	-
					GT1GMSCAM4	GAAAAA	1005	+
					GT1GMSCAM4	GAAAAA	1324	-
	MBS		GmPK5	SoyZH13_03G170700.m1	MBS	CAACTG	885	+
			GmPK8	SoyZH13_05G088000.m1	MBS	CAACTG	698	+
			GmPK11	SoyZH13_09G112500.m1	MBS	CAACTG	463	+
			GmPK13	SoyZH13_10G163800.m1	MBS	CAACTG	1457	-
					MBS	CAACTG	1474	+
			GmPK15	SoyZH13_10G209900.m1	MBS	CAACTG	540	+
					MBS	CAACTG	791	+
			GmPK16	SoyZH13_10G235900.m1	MBS	CAACTG	296	-
			GmPK22	SoyZH13_19G175100.m1	MBS	CAACTG	371	-
			GmPK27	SoyZH13_20G196600.m1	MBS	CAACTG	875	+
	LTR		GmPK5	SoyZH13_03G170700.m1	LTR	CCGAAA	428	+
					LTR	CCGAAA	1322	+
			GmPK9	SoyZH13_07G210000.m1	LTR	CCGAAA	439	-
			GmPK15	SoyZH13_10G209900.m1	LTR	CCGAAA	693	+
					LTR	CCGAAA	1309	+
			GmPK17	SoyZH13_11G041200.m1	LTR	CCGAAA	160	+
					LTR	CCGAAA	383	-
			GmPK19	SoyZH13_16G135700.m1	LTR	CCGAAA	1038	-
					LTR	CCGAAA	1255	+
			GmPK24	SoyZH13_20G122100.m1	LTR	CCGAAA	1463	-
	ABRE		GmPK3	SoyZH13_02G067100.m1	ABRE	TACGGTC	516	+
			GmPK4	SoyZH13_02G153600.m1	ABRE	AACCCGG	707	-
					ABRE	ACGTG	751	-
					ABRE	ACGTG	1296	-
			GmPK5	SoyZH13_03G170700.m1	ABRE	ACGTG	385	-
					ABRE	ACGTG	1163	+
			GmPK6	SoyZH13_05G000800.m1	ABRE	ACGTG	931	+
					ABRE	GACACGTGGC	1379	+
			GmPK7	SoyZH13_05G076500.m1	ABRE	ACGTG	406	-
					ABRE	ACGTG	1176	-
			GmPK9	SoyZH13_07G210000.m1	ABRE	ACGTG	558	+
			GmPK11	SoyZH13_09G112500.m1	ABRE	ACGTG	703	-
					ABRE	ACGTG	1441	-
					ABRE	ACGTG	1485	-
			GmPK13	SoyZH13_10G163800.m1	ABRE	ACGTG	185	+
					ABRE	ACGTG	376	+
					ABRE	ACGTG	401	-
					ABRE	CACGTG	780	-
					ABRE	ACGTG	781	+
			GmPK14	SoyZH13_10G185200.m1	ABRE	CACGTG	1217	-
					ABRE	ACGTG	1218	+
					ABRE	TACGGTC	1370	-
			GmPK15	SoyZH13_10G209900.m1	ABRE	CACGTG	57	+
					ABRE	ACGTG	58	+
					ABRE	CACGTG	570	+
					ABRE	ACGTG	571	+
					ABRE	ACGTG	638	+
			GmPK18	SoyZH13_13G130400.m1	ABRE	GACACGTGGC	1316	-
					ABRE	CACGTG	1318	-
					ABRE	ACGTG	1319	+
			GmPK20	SoyZH13_16G154700.m1	ABRE	ACGTG	948	+
					ABRE	ACGTG	1477	-
			GmPK21	SoyZH13_19G000600.m1	ABRE	ACGTG	1006	+
					ABRE	GACACGTGGC	1445	+
			GmPK22	SoyZH13_19G175100.m1	ABRE	ACGTG	962	-
			GmPK23	SoyZH13_20G023700.m1	ABRE	ACGTG	661	-
			GmPK24	SoyZH13_20G122100.m1	ABRE	ACGTG	822	-
			GmPK26	SoyZH13_20G174800.m1	ABRE	CACGTG	1375	-
					ABRE	ACGTG	1376	+
					ABRE	ACGTG	1438	-
			GmPK27	SoyZH13_20G196600.m1	ABRE	ACGTG	63	+
					ABRE	ACGTG	331	-
					ABRE	ACGTG	1074	-
					ABRE	ACGTG	1108	-
	AuxRR-core		GmPK19	SoyZH13_16G135700.m1	AuxRR-core	GGTCCAT	411	+
			GmPK27	SoyZH13_20G196600.m1	AuxRR-core	GGTCCAT	1186	-
	GARE-motif		GmPK2	SoyZH13_02G067000.m1	GARE-motif	TCTGTTG	440	-
					GARE-motif	TCTGTTG	508	+
			GmPK11	SoyZH13_09G112500.m1	GARE-motif	TCTGTTG	814	-
			GmPK14	SoyZH13_10G185200.m1	GARE-motif	TCTGTTG	1194	+
			GmPK20	SoyZH13_16G154700.m1	GARE-motif	TCTGTTG	1160	+
			GmPK26	SoyZH13_20G174800.m1	GARE-motif	TCTGTTG	1352	+
	CGTCA-motif		GmPK1	SoyZH13_01G183800.m1	CGTCA-motif	CGTCA	31	-
			GmPK2	SoyZH13_02G067000.m1	CGTCA-motif	CGTCA	108	-
					CGTCA-motif	CGTCA	114	+
			GmPK4	SoyZH13_02G153600.m1	CGTCA-motif	CGTCA	99	-
					CGTCA-motif	CGTCA	469	+
					CGTCA-motif	CGTCA	1352	+
			GmPK6	SoyZH13_05G000800.m1	CGTCA-motif	CGTCA	56	+
			GmPK8	SoyZH13_05G088000.m1	CGTCA-motif	CGTCA	1200	+
			GmPK10	SoyZH13_08G215000.m1	CGTCA-motif	CGTCA	72	+
			GmPK11	SoyZH13_09G112500.m1	CGTCA-motif	CGTCA	9	-
					CGTCA-motif	CGTCA	1335	-
			GmPK13	SoyZH13_10G163800.m1	CGTCA-motif	CGTCA	374	-
			GmPK16	SoyZH13_10G235900.m1	CGTCA-motif	CGTCA	1096	-
			GmPK19	SoyZH13_16G135700.m1	CGTCA-motif	CGTCA	1170	+
					CGTCA-motif	CGTCA	1339	-
			GmPK20	SoyZH13_16G154700.m1	CGTCA-motif	CGTCA	946	-
					CGTCA-motif	CGTCA	961	+
			GmPK21	SoyZH13_19G000600.m1	CGTCA-motif	CGTCA	458	+
			GmPK24	SoyZH13_20G122100.m1	CGTCA-motif	CGTCA	991	+
			GmPK27	SoyZH13_20G196600.m1	CGTCA-motif	CGTCA	48	-
					CGTCA-motif	CGTCA	61	-
					CGTCA-motif	CGTCA	1076	+
					CGTCA-motif	CGTCA	1155	+
	TCA-element		GmPK1	SoyZH13_01G183800.m1	TCA-element	CCATCTTTTT	1171	-
			GmPK3	SoyZH13_02G067100.m1	TCA-element	CCATCTTTTT	612	+
			GmPK6	SoyZH13_05G000800.m1	TCA-element	CCATCTTTTT	423	+
			GmPK7	SoyZH13_05G076500.m1	TCA-element	CCATCTTTTT	465	+
			GmPK19	SoyZH13_16G135700.m1	TCA-element	CCATCTTTTT	498	+
					TCA-element	TCAGAAGAGG	984	-
			GmPK23	SoyZH13_20G023700.m1	TCA-element	CCATCTTTTT	256	-
			GmPK24	SoyZH13_20G122100.m1	TCA-element	CCATCTTTTT	978	+
			GmPK26	SoyZH13_20G174800.m1	TCA-element	CCATCTTTTT	610	+
	ERE		GmPK1	SoyZH13_01G183800.m1	ERE	ATTTTAAA	900	+
					ERE	ATTTTAAA	1349	-
			GmPK3	SoyZH13_02G067100.m1	ERE	ATTTTAAA	89	+
					ERE	ATTTTAAA	650	-
					ERE	ATTTTAAA	792	-
			GmPK4	SoyZH13_02G153600.m1	ERE	ATTTTAAA	1116	-
			GmPK5	SoyZH13_03G170700.m1	ERE	ATTTTAAA	194	-
					ERE	ATTTTAAA	242	+
					ERE	ATTTTAAA	244	-
			GmPK6	SoyZH13_05G000800.m1	ERE	ATTTCATA	416	-
					ERE	ATTTTAAA	499	+
			GmPK9	SoyZH13_07G210000.m1	ERE	ATTTCATA	1217	-
					ERE	ATTTTAAA	1386	-
			GmPK11	SoyZH13_09G112500.m1	ERE	ATTTTAAA	237	-
					ERE	ATTTCATA	382	-
					ERE	ATTTTAAA	1354	+
			GmPK12	SoyZH13_10G061700.m1	ERE	ATTTTAAA	1351	+
			GmPK13	SoyZH13_10G163800.m1	ERE	ATTTCATA	572	+
			GmPK14	SoyZH13_10G185200.m1	ERE	ATTTTAAA	112	-
			GmPK15	SoyZH13_10G209900.m1	ERE	ATTTTAAA	377	+
					ERE	ATTTTAAA	379	-
			GmPK16	SoyZH13_10G235900.m1	ERE	ATTTTAAA	229	+
					ERE	ATTTTAAA	231	-
			GmPK18	SoyZH13_13G130400.m1	ERE	ATTTCATA	571	-
					ERE	ATTTTAAA	1083	+
			GmPK19	SoyZH13_16G135700.m1	ERE	ATTTTAAA	111	-
					ERE	ATTTTAAA	647	-
			GmPK20	SoyZH13_16G154700.m1	ERE	ATTTCATA	21	+
					ERE	ATTTTAAA	198	-
					ERE	ATTTTAAA	215	-
			GmPK22	SoyZH13_19G175100.m1	ERE	ATTTTAAA	814	+
					ERE	ATTTTAAA	1265	+
			GmPK23	SoyZH13_20G023700.m1	ERE	ATTTTAAA	497	+
					ERE	ATTTCATA	582	-
					ERE	ATTTTAAA	1387	+
			GmPK24	SoyZH13_20G122100.m1	ERE	ATTTTAAA	116	+
					ERE	ATTTTAAA	342	+
			GmPK26	SoyZH13_20G174800.m1	ERE	ATTTTAAA	687	-
					ERE	ATTTTAAA	737	+
					ERE	ATTTTAAA	739	-
					ERE	ATTTTAAA	872	-
					ERE	ATTTCATA	1068	+
			GmPK27	SoyZH13_20G196600.m1	ERE	ATTTTAAA	247	-
					ERE	ATTTTAAA	303	-
	MYB		GmPK1	SoyZH13_01G183800.m1	MYB	CAACCA	1159	-
			GmPK2	SoyZH13_02G067000.m1	MYB	CAACAG	440	+
					MYB	CAACAG	509	-
					MYB	TAACCA	1132	+
					MYB	TAACCA	1411	-
			GmPK4	SoyZH13_02G153600.m1	MYB	CAACCA	50	-
					MYB	CAACCA	95	-
					MYB	CAACCA	350	-
			GmPK5	SoyZH13_03G170700.m1	MYB	TAACCA	82	-
					MYB	CAACCA	120	+
					MYB	CAACCA	480	-
					MYB	TAACCA	876	+
					MYB	TAACCA	1336	-
			GmPK6	SoyZH13_05G000800.m1	MYB	TAACCA	1290	-
					MYB	TAACCA	784	+
					MYB	TAACCA	1022	-
					MYB	CAACCA	1140	+
					MYB	CAACCA	1429	+
			GmPK9	SoyZH13_07G210000.m1	MYB	TAACCA	306	-
					MYB	TAACCA	517	-
			GmPK10	SoyZH13_08G215000.m1	MYB	CAACCA	1308	-
			GmPK11	SoyZH13_09G112500.m1	MYB	CAACAG	814	+
					MYB	CAACCA	880	+
					MYB	CAACCA	1034	+
			GmPK13	SoyZH13_10G163800.m1	MYB	TAACCA	115	+
					MYB	CAACCA	446	+
			GmPK14	SoyZH13_10G185200.m1	MYB	TAACCA	188	-
					MYB	CAACAG	1195	-
			GmPK15	SoyZH13_10G209900.m1	MYB	CAACCA	1253	-
			GmPK16	SoyZH13_10G235900.m1	MYB	TAACCA	794	+
			GmPK17	SoyZH13_11G041200.m1	MYB	CAACAG	30	+
					MYB	CAACAG	783	-
			GmPK18	SoyZH13_13G130400.m1	MYB	CAACCA	449	+
			GmPK19	SoyZH13_16G135700.m1	MYB	CAACCA	1217	+
			GmPK20	SoyZH13_16G154700.m1	MYB	CAACAG	1161	-
			GmPK21	SoyZH13_19G000600.m1	MYB	TAACCA	186	-
					MYB	CAACCA	244	+
			GmPK22	SoyZH13_19G175100.m1	MYB	CAACCA	367	+
					MYB	TAACCA	1479	-
			GmPK23	SoyZH13_20G023700.m1	MYB	CAACCA	49	+
			GmPK24	SoyZH13_20G122100.m1	MYB	TAACCA	789	+
			GmPK26	SoyZH13_20G174800.m1	MYB	CAACAG	1353	-
			GmPK27	SoyZH13_20G196600.m1	MYB	TAACCA	477	-
					MYB	TAACCA	1070	+
					MYB	TAACCA	1276	-
	MYC		GmPK1	SoyZH13_01G183800.m1	MYC	CATTTG	130	-
					MYC	CATTTG	326	-
			GmPK2	SoyZH13_02G067000.m1	MYC	CATGTG	235	-
					MYC	CAATTG	1032	-
					MYC	CATTTG	1256	+
					MYC	CATTTG	1287	-
			GmPK4	SoyZH13_02G153600.m1	MYC	CATGTG	994	+
			GmPK6	SoyZH13_05G000800.m1	MYC	CATTTG	276	+
			GmPK7	SoyZH13_05G076500.m1	MYC	CATGTG	997	-
					MYC	CATTTG	1088	+
					MYC	CATTTG	1366	+
					MYC	CATTTG	1382	+
			GmPK8	SoyZH13_05G088000.m1	MYC	CAATTG	1100	-
					MYC	CATGTG	1240	+
			GmPK9	SoyZH13_07G210000.m1	MYC	CATTTG	846	+
					MYC	CATGTG	910	-
			GmPK10	SoyZH13_08G215000.m1	MYC	CATTTG	1039	+
					MYC	CATGTG	1076	-
					MYC	CAATTG	1219	-
					MYC	CATTTG	1367	+
					MYC	CATGTG	1445	-
			GmPK11	SoyZH13_09G112500.m1	MYC	CATTTG	528	+
			GmPK12	SoyZH13_10G061700.m1	MYC	CATTTG	348	-
					MYC	CATTTG	399	-
					MYC	CAATTG	861	-
			GmPK13	SoyZH13_10G163800.m1	MYC	CATTTG	1057	+
			GmPK14	SoyZH13_10G185200.m1	MYC	CATTTG	764	+
					MYC	CATTTG	990	-
					MYC	CATTTG	1168	+
			GmPK15	SoyZH13_10G209900.m1	MYC	CATTTG	718	-
			GmPK16	SoyZH13_10G235900.m1	MYC	CATTTG	21	+
					MYC	CATTTG	656	+
					MYC	CATGTG	906	+
					MYC	CATTTG	914	-
					MYC	CATGTG	1044	-
			GmPK17	SoyZH13_11G041200.m1	MYC	CATGTG	1274	+
			GmPK18	SoyZH13_13G130400.m1	MYC	CATGTG	166	-
					MYC	CATTTG	330	+
					MYC	CATTTG	829	+
			GmPK19	SoyZH13_16G135700.m1	MYC	CATTTG	415	+
					MYC	CATTTG	452	+
					MYC	CATGTG	766	-
					MYC	CATGTG	1173	-
					MYC	CATGTG	1175	+
			GmPK21	SoyZH13_19G000600.m1	MYC	CATGTG	494	+
					MYC	CATTTG	573	-
					MYC	CATGTG	602	-
					MYC	CATTTG	777	-
			GmPK22	SoyZH13_19G175100.m1	MYC	CAATTG	103	+
					MYC	CATGTG	463	+
					MYC	CATGTG	470	+
					MYC	CATGTG	527	-
			GmPK23	SoyZH13_20G023700.m1	MYC	CATTTG	1429	-
			GmPK24	SoyZH13_20G122100.m1	MYC	CATTTG	910	-
					MYC	CATGTG	1018	-
					MYC	CATTTG	1407	+
			GmPK25	SoyZH13_20G150700.m1	MYC	CATTTG	59	+
			GmPK26	SoyZH13_20G174800.m1	MYC	CATGTG	264	-
					MYC	CATTTG	353	-
					MYC	CATTTG	1318	+
			GmPK27	SoyZH13_20G196600.m1	MYC	CATGTG	134	-
					MYC	CATGTG	632	-
	W-box		GmPK3	SoyZH13_02G067100.m1	W box	TTGACC	98	+
			GmPK5	SoyZH13_03G170700.m1	W box	TTGACC	1353	-
			GmPK7	SoyZH13_05G076500.m1	W box	TTGACC	661	-
			GmPK8	SoyZH13_05G088000.m1	W box	TTGACC	251	-
			GmPK9	SoyZH13_07G210000.m1	W box	TTGACC	443	-
					W box	TTGACC	1137	-
			GmPK10	SoyZH13_08G215000.m1	W box	TTGACC	830	+
			GmPK15	SoyZH13_10G209900.m1	W box	TTGACC	559	+
			GmPK16	SoyZH13_10G235900.m1	W box	TTGACC	1375	-
			GmPK17	SoyZH13_11G041200.m1	W box	TTGACC	138	-
			GmPK22	SoyZH13_19G175100.m1	W box	TTGACC	1492	-
			GmPK23	SoyZH13_20G023700.m1	W box	TTGACC	1225	-
