# Supplementary material for: Characterization of the pyruvate kinase gene family in soybean and identification of a putative salt responsive gene GmPK21
Source: BMC Genomics. 2024 Jan 22;25:88. doi: 10.1186/s12864-023-09929-7 (PMC10802038; doi:10.1186/s12864-023-09929-7)
Supplement: Supplementary file 8 — Additional file 8: Table S5. Sequences of primers used in this study. [file 12864_2023_9929_MOESM8_ESM.xlsx]

## Sheet: Table S5
					Table S5 Sequences of primers used in this study
					Primer name	Primer Sequence
					For GmPK21 CDS cloning
					GmPK21-F	5'-ATGGCGAACATAGACATCGAAGGG-3'
					GmPK21-R	5'-TTATTTGACTATGCAGATCTTTA-3'
					For construction of GmPK21-promoter:GUS plasmid
					GmPK21pro-F	5'-GATCTACAGCGCTGAAGCTTTCGTTTTATGATCATAAT-3'
					GmPK21pro-R	5'-GACTGACCACCCGGGGATCCCCAAACAGCACCAAGCAC-3'
					For construction of GmPK21-GFP fusion plasmid
					GmPK21-F1	5'-AGTCCGGAGCTAGCTCTAGAATGGCGAACATAGACATCG-3'
					GmPK21-R1	5'-CCCTTGCTCACCATGGATCCTTTGACTATGCAGATC-3'
					For construction of overexpression plasmid pC3300s-35S::GmPK21
					GmPK21-F2	5'-TCTCGAGCTTTCGCGAGCTCATGGCGAACATAGACAT-3'
					GmPK21-R2	5'-AGGTCGACTCTAGAGGATCCTTATTTGACTATGCAG-3'
					For Real-Time Quantitative PCR
					qGmPK1-F	5'-CCTGGCTCAAGCTGGAATGA-3'
					qGmPK1-R	5'-ACGCTAACCGTGTCATGTGT-3'
					qGmPK2-F	5'-CCACTCCAGGGTCCAGAGAT-3'
					qGmPK2-R	5'-CAACGACATCGAACCAAGCC-3'
					qGmPK3-F	5'-TTCAAACCATGGCCAGCTCC-3'
					qGmPK3-R	5'-CTAAGCCTAGCAGGGGTTTCC-3'
					qGmPK4-F	5'-CCATCCTCGAGCCATCCAAG-3'
					qGmPK4-R	5'-CCTGCCTCAAGACATTGGGA-3'
					qGmPK5-F	5'-CATACGGGCCAAGCAATTCG-3'
					qGmPK5-R	5'-TCCAGCAAAAGTCACGTGGT-3'
					qGmPK6-F	5'-GCGGGTCTACAGCCAAGTTA-3'
					qGmPK6-R	5'-TGCATCGGTAGCCTTTGCAG-3'
					qGmPK7-F	5'-CTCCCATCTGAGAAGGCTGC-3'
					qGmPK7-R	5'-TGCTTCAGCACGAGTAGGTC-3'
					qGmPK8-F	5'-GTGTGGAACATGGAGGAGGG-3'
					qGmPK8-R	5'-TTGCATCTCTGTGCCTACCG-3'
					qGmPK9-F	5'-GCCTTATCATTGTGGCGAGC-3'
					qGmPK9-R	5'-TGCTACGAAAAGGCATACACT-3'
					qGmPK10-F	5'-CATGGCCCTGTGTGCTATTTG-3'
					qGmPK10-R	5'-CCAAGATCCCCTCTGGCAAC-3'
					qGmPK11-F	5'-CCATTATCGTCCTTCGGGCA-3'
					qGmPK11-R	5'-TTGTGCGTGGATTGGAACCT-3'
					qGmPK12-F	5'-ACAGCTACATTGGCTGGGTC-3'
					qGmPK12-R	5'-CGTCTTTAGCGTGCCGAGTA-3'
					qGmPK13-F	5'-GGACGCTACTGAAGTTTGGGA-3'
					qGmPK13-R	5'-AACTGCTGCGGATATGCACT-3'
					qGmPK14-F	5'-TGTCTTAACTCCAGATCAAACCA-3'
					qGmPK14-R	5'-ACCTCCAGCCATAAGGAAGC-3'
					qGmPK15-F	5'-GAGGAAATCTGCACCCACTG-3'
					qGmPK15-R	5'-AATCGGGCAACATTCATCCCA-3'
					qGmPK16-F	5'-GCGAGCGATCTAAGTCTCGT-3'
					qGmPK16-R	5'-CTAATGAGTCGGCCACCGAA-3'
					qGmPK17-F	5'-TGGTGCTTTACCATGGCGTT-3'
					qGmPK17-R	5'-CCTCTCGCCAGATTGGTTGT-3'
					qGmPK18-F	5'-AGGCAGTGAAGAAGGGAGAC-3'
					qGmPK18-R	5'-GAACATCTTCGGCGTGTCG-3'
					qGmPK19-F	5'-TGTGTGCACTTTGGGACCAT-3'
					qGmPK19-R	5'-ATGCCGGTGTTGTTCATTGC-3'
					qGmPK20-F	5'-GAATGGAGAGTGGCCACGAA-3'
					qGmPK20-R	5'-CGAGCCGAGCCATCAAACTA-3'
					qGmPK21-F	5'-TGTAGTATTCGGTTCTGGAGGAG-3'
					qGmPK21-R	5'-TTACCACAAAGTCGCCACGA-3'
					qGmPK22-F	5'-GAGGACCAACTGCCAACTCA-3'
					qGmPK22-R	5'-ATCGGCAAGCATGGGAAAGA-3'
					qGmPK23-F	5'-ATCTACATTGCTGCAGGGGC-3'
					qGmPK23-R	5'- CTTCCTCTCGCCAAGAGTGG-3'
					qGmPK24-F	5'-CATCGCTTCTATCGCGCAAC-3'
					qGmPK24-R	5'-ACTCTGGAGGCTCTTCACCT-3'
					qGmPK25-F	5'-GAGGAAATCTGCACCCGCTA-3'
					qGmPK25-R	5'-CAGAAGTGTCGCCAAGTTGC-3'
					qGmPK26-F	5'- CGTTCACCGGTGCTTTTGAG-3'
					qGmPK26-R	5'-TGAACAATTCTTACTGGGTGTCG-3'
					qGmPK27-F	5'-ACATGCGGCTTCGACCAG-3'
					qGmPK27-R	5'-CCAGATCTCACCGTCATCGG-3'
					qGmActin-F	5'-CGGTGGTTCTATCTTGGCATC-3'
					qGmActin-R	5'-GTCTTTCGCTTCAATAACCCTA-3'
					For the transgenic Arabidopsis plants check
					RT-GmPK21-F	5'-ACACTGCTACGTTGGGTGAG-3'
					RT- GmPK21-R	5'-GTAGCAGTCACCACTGGCTT-3'
					qGmPK21-F(Ara)	5'-GGGCATACCCAGAACTTGCT-3'
					qGmPK21-R(Ara)	5'-ACAGCAGATGATGCAAGGCT-3'
					qAtActin-F	5'-AAGTCTTGTTCCAGCCCTCG-3'
					qAtActin-R	5'-TTTGCTCATACGGTCAGCGA-3'
